# Supplementary material for: More than just availability: Who has access and who administers take-home naloxone in Baltimore, MD
Source: PLoS One. 2019 Nov 7;14(11):e0224686. doi: 10.1371/journal.pone.0224686 (PMC6837378; doi:10.1371/journal.pone.0224686)
Supplement: S1 Dataset — Narcan_Data_PlosOne_6.13.19. (XLSX) [file pone.0224686.s001.xlsx]

## Sheet: Sheet1
FC6 Sex as observed	A1 Client age	A2 Education	A4 Homeless	B5 people have you witnessed having an overdose	B18 Did the police show up	B19 Was anyone arrested	B23 How many times in your life have you overdosed	B25 drug charges or arrest	B34 I am going to need more training	B35 I know very little	B36 I want to be able to help them	B37 I would have to do something	B38 should be prepared to deal with an overdose	B39 heard about Narcan or Naloxone"	B40 prescribed or received a kit	B44 How often do you carry Narcan with you	B45 ever used Narcan to reverse an opiate overdose	B55 person becomes aggressive	G49 Use opiates	G51 Use heroin	G53 Inject drugs	G65 ever heard of the drug fentanyl	G66 heroin on the streets of Baltimore	M3A medications - Buprenorphine	M3B medications - Suboxone	M3C medications - Methadone	M3D medications - Naltrexone	M3E medications - other	M4 Specify other drug medications	M7 health insurance	Cluster
Female	28	Grade 12 or GED	Yes	1	No	6	0	Often	Strongly agree	Strongly agree	Agree	Agree	Strongly agree		No	Never	No	Disagree	1 to 5 years ago	6 to 12 months ago	6 to 12 months ago	Yes	Most -- 75%	No	No	Yes	No	No	[Skipped]	Yes	1
Male	27	Grade 12 or GED	No	10	No	6	2	Sometimes	Disagree	Disagree	Agree	Agree	Agree		Yes	Never	Yes	Disagree	In the past 3 months	In the past 3 months	In the past 3 months	Yes	Most -- 75%	No	No	Yes	No	No	[Skipped]	Yes	62
Female	32	Grade 11 or less	No	3	Yes	No	0	Rarely	Strongly disagree	Disagree	Strongly agree	Strongly agree	Strongly agree		Yes	Never	Yes	Strongly disagree	More than 5 years ago	1 to 5 years ago	In the past 3 months	Yes	Most -- 75%	No	No	Yes	No	No	[Skipped]	Yes	2
Female	34	Grade 11 or less	Yes	2	Yes	No	0	Often	Disagree	Disagree	Agree	Agree	Strongly agree		No	Never	Yes	Disagree	In the past 3 months	In the past 3 months	In the past 3 months	Yes	About half -- 50%	No	No	No	No	No	[Skipped]	No	61
Male	51	Grade 11 or less	No	20	Yes	No	10	Sometimes	Agree	Agree	Agree	Agree	Agree		Yes	Never	No	Disagree	6 to 12 months ago	6 to 12 months ago	6 to 12 months ago	Yes	None -- 0%	No	No	Yes	No	No	[Skipped]	Yes	63
Male	53	Grade 12 or GED	No	20	Yes	No	0	Never	Agree	Disagree	Agree	Agree	Agree		No	Never	No	Disagree	Never in your life	More than 5 years ago	More than 5 years ago	Yes	Don't Know	No	No	No	No	No	[Skipped]	Yes	3
Female	53	Grade 11 or less	No	2	Yes	No	4	Never	Disagree	Disagree	Strongly agree	Strongly agree	Strongly agree		Yes	Never	No	Disagree	Never in your life	6 to 12 months ago	6 to 12 months ago	Yes	About half -- 50%	No	No	Yes	No	No	[Skipped]	Yes	64
Male	42	Grade 12 or GED	Yes	7	Yes	No	6	Never	Agree	Disagree	Strongly agree	Strongly agree	Strongly agree		Yes	Sometimes	Yes	Agree	In the past 3 months	In the past 3 months	In the past 3 months	Yes	All -- 100%	Yes	Yes	No	No	No	[Skipped]	Yes	65
Male	45	Grade 12 or GED	No	2	Yes	No	0	Often	Neither agree nor disagree	Disagree	Agree	Agree	Strongly agree		Yes	Never	No	Disagree	Never in your life	4 to 6 months ago	4 to 6 months ago	Yes	Most -- 75%	No	No	Yes	No	No	[Skipped]	Yes	1
Male	49	Grade 11 or less	No	3	Yes	No	0	Rarely	Strongly agree	Neither agree nor disagree	Agree	Agree	Agree	Yes	No	Never	No	Neither agree nor disagree	Never in your life	More than 5 years ago	More than 5 years ago	Yes	Most -- 75%	No	No	No	No	No	[Skipped]	Yes	66
Female	55	Grade 11 or less	No	1	Yes	No	2	Never	Strongly agree	Strongly agree	Strongly agree	Strongly agree	Strongly agree	Yes	Yes	Never	No	Strongly agree	Never in your life	1 to 5 years ago	1 to 5 years ago	Yes	About half -- 50%	No	No	Yes	No	Yes	Clonopine/ sero quel / lexapro	Yes	67
Male	29	Some college, Associate's Degree, or Technical Degree	No	3	No	6	3	Rarely	Disagree	Disagree	Strongly agree	Strongly agree	Strongly agree	Yes	Yes	Never	No	Strongly disagree	In the past 3 months	1 to 5 years ago	1 to 5 years ago	Yes	About half -- 50%	No	No	Yes	No	No	[Skipped]	Yes	68
Male	46	Grade 12 or GED	No	2	No	6	1	Always	Strongly disagree	Strongly disagree	Strongly agree	Strongly agree	Strongly agree	Yes	No	Never	No	Strongly disagree	Never in your life	In the past 3 months	In the past 3 months	Yes	About half -- 50%	No	No	No	No	No	[Skipped]	Yes	69
Male	50	Some college, Associate's Degree, or Technical Degree	No	20	No	6	2	Sometimes	Strongly disagree	Strongly disagree	Agree	Agree	Agree	Yes	No	Never	Yes	Strongly disagree	In the past 3 months	In the past 3 months	In the past 3 months	Yes	Most -- 75%	No	No	No	No	No	[Skipped]	Yes	70
Male	56	Grade 12 or GED	No	2	Yes	No	2	Sometimes	Agree	Strongly agree	Agree	Strongly agree	Agree	Yes	No	Never	No	Agree	Never in your life	1 to 5 years ago	More than 5 years ago	Yes	Some -- 25%	No	No	No	No	No	[Skipped]	Yes	71
Male	39	Grade 11 or less	No	6	No	6	12	Sometimes	Agree	Agree	Agree	Agree	Agree	Yes	Yes	Never	Yes	Disagree	Never in your life	In the past 3 months	In the past 3 months	Yes	Most -- 75%	No	No	No	No	No	[Skipped]	Yes	72
Male	36	Grade 11 or less	Yes	5	No	6	3	Always	Disagree	Strongly disagree	Agree	Agree	Agree	Yes	Yes	Never	Yes	Neither agree nor disagree	Never in your life	In the past 3 months	In the past 3 months	Yes	About half -- 50%	No	No	Yes	No	No	[Skipped]	Yes	4
Male	50	Grade 12 or GED	No	2	No	6	0	Never	Strongly agree	Agree	Agree	Agree	Agree	Yes	Yes	Never	No	Disagree	Never in your life	In the past 3 months	4 to 6 months ago	Yes	Most -- 75%	No	No	Yes	No	No	[Skipped]	Yes	73
Male	55	Grade 11 or less	Yes	4	Yes	No	1	Never	Agree	Disagree	Agree	Agree	Agree	Yes	No	Never	No	Disagree	Never in your life	In the past 3 months	In the past 3 months	Yes	Some -- 25%	No	Yes	No	No	No	[Skipped]	Yes	74
Male	59	Grade 12 or GED	No	40	Don't Know	6	5	Rarely	Agree	Agree	Agree	Agree	Agree	Yes	Yes	Never	No	Disagree	Never in your life	In the past 3 months	1 to 5 years ago	Yes	Some -- 25%	No	No	No	No	No	[Skipped]	Yes	75
Male	58	Grade 11 or less	No	10	Yes	No	3	Sometimes	Strongly agree	Strongly agree	Strongly agree	Strongly agree	Strongly agree	Yes	No	Never	No	Strongly agree	More than 5 years ago	More than 5 years ago	More than 5 years ago	Yes	Some -- 25%	No	No	No	No	No	[Skipped]	Yes	76
Male	54	Grade 11 or less	No	3	Yes	No	2	Often	Agree	Agree	Agree	Agree	Strongly agree	Yes	Yes	Never	Yes	Disagree	In the past 3 months	In the past 3 months	6 to 12 months ago	Yes	About half -- 50%	No	No	Yes	No	No	[Skipped]	Yes	77
Male	44	Grade 11 or less	Yes	3	Yes	No	2	Never	Disagree	Disagree	Agree	Agree	Agree	Yes	Yes	Never	Yes	Disagree	Never in your life	In the past 3 months	In the past 3 months	Yes	Most -- 75%	No	No	No	No	No	[Skipped]	Yes	78
Male	51	Grade 12 or GED	Yes	10	Yes	No	1	Sometimes	Agree	Strongly disagree	Agree	Agree	Agree	Yes	Yes	Sometimes	Yes	Strongly disagree	Never in your life	In the past 3 months	In the past 3 months	Yes	Most -- 75%	No	No	Yes	No	No	[Skipped]	Yes	79
Female	29	Grade 11 or less	No	3	Yes	No	0	Never	Neither agree nor disagree	Disagree	Strongly agree	Strongly agree	Strongly agree	Yes	Yes	Never	No	Disagree	More than 5 years ago	In the past 3 months	In the past 3 months	Yes	Some -- 25%	No	No	Yes	No	No	[Skipped]	Yes	80
Female	50	Grade 12 or GED	No	0	6	6	0	Rarely	Disagree	Agree	Strongly agree	Strongly agree	Strongly agree	Yes	Yes	Sometimes	No	Agree	In the past 3 months	In the past 3 months	In the past 3 months	Yes	Most -- 75%	No	No	Yes	No	No	[Skipped]	Yes	81
Male	41	Grade 11 or less	Yes	10	Yes	No	5	Rarely	Disagree	Disagree	Agree	Agree	Agree	No	6	6	6	Neither agree nor disagree	In the past 3 months	In the past 3 months	In the past 3 months	Yes	Some -- 25%	No	No	No	No	No	[Skipped]	Yes	82
Male	58	Grade 12 or GED	No	0	6	6	0	Often	Agree	Agree	Agree	Agree	Agree	Yes	No	Never	No	Neither agree nor disagree	Never in your life	More than 5 years ago	More than 5 years ago	Yes	All -- 100%	No	No	No	No	No	[Skipped]	Yes	83
Male	36	Grade 12 or GED	No	2	No	6	0	Never	Disagree	Strongly disagree	Strongly agree	Strongly agree	Strongly agree	Yes	Yes	Sometimes	Yes	Disagree	6 to 12 months ago	In the past 3 months	In the past 3 months	Yes	About half -- 50%	No	No	No	No	No	[Skipped]	Yes	84
Male	54	Grade 11 or less	Yes	1	Yes	No	0	Sometimes	Strongly agree	Strongly agree	Agree	Agree	Agree	Yes	No	Never	No	Strongly disagree	More than 5 years ago	In the past 3 months	6 to 12 months ago	Yes	Most -- 75%	No	No	Yes	No	No	[Skipped]	Yes	85
Male	39	Grade 11 or less	Yes	35	Yes	No	8	Never	Disagree	Disagree	Strongly agree	Strongly agree	Strongly agree	Yes	Yes	Sometimes	Yes	Disagree	4 to 6 months ago	In the past 3 months	In the past 3 months	Yes	Most -- 75%	No	No	Yes	No	No	[Skipped]	Yes	86
Female	36	Grade 11 or less	No	2	No	6	1	Never	Disagree	Disagree	Agree	Strongly agree	Strongly agree	Yes	Yes	Sometimes	No	Disagree	6 to 12 months ago	In the past 3 months	Never in your life	Yes	About half -- 50%	No	No	No	No	No	[Skipped]	Yes	87
Female	27	Grade 12 or GED	Yes	1	No	6	0	Sometimes	Disagree	Disagree	Agree	Agree	Agree	Yes	Yes	Sometimes	Yes	Disagree	1 to 5 years ago	In the past 3 months	In the past 3 months	Yes	Most -- 75%	No	No	No	No	No	[Skipped]	Yes	88
Male	60	Grade 11 or less	Yes	29	Yes	No	4	Often	Strongly agree	Strongly agree	Strongly agree	Strongly agree	Strongly agree	Yes	Yes	Never	Yes	Disagree	Never in your life	In the past 3 months	More than 5 years ago	Yes	Most -- 75%	No	No	Yes	No	No	[Skipped]	Yes	89
Male	51	Some college, Associate's Degree, or Technical Degree	No	1	No	6	15	Sometimes	Agree	Agree	Agree	Disagree	Agree	Yes	Yes	Never	No	Neither agree nor disagree	4 to 6 months ago	In the past 3 months	Never in your life	Yes	Most -- 75%	Yes	Yes	No	No	No	[Skipped]	Yes	90
Male	50	Grade 12 or GED	No	0	6	6	2	Never	Agree	Agree	Agree	Agree	Agree	Yes	Yes	Never	No	Neither agree nor disagree	Never in your life	6 to 12 months ago	Never in your life	No	6	No	No	No	No	No	[Skipped]	No	91
Female	46	Grade 11 or less	No	0	6	6	0	Never	Disagree	Strongly agree	Strongly agree	Agree	Agree	No	6	6	6	Agree	Never in your life	In the past 3 months	1 to 5 years ago	Yes	Some -- 25%	No	No	No	No	No	[Skipped]	Yes	92
Female	55	Grade 12 or GED	No	3	No	6	0	Never	Disagree	Disagree	Strongly agree	Strongly agree	Strongly disagree	Yes	No	Never	No	Strongly disagree	Never in your life	In the past 3 months	In the past 3 months	Yes	Some -- 25%	No	No	No	No	No	[Skipped]	Yes	5
Male	48	Grade 11 or less	Yes	2	No	6	2	Often	Agree	Agree	Strongly agree	Strongly agree	Strongly agree	Yes	Yes	Never	No	Disagree	More than 5 years ago	In the past 3 months	More than 5 years ago	Yes	About half -- 50%	No	No	No	No	No	[Skipped]	Yes	6
Male	29	Grade 11 or less	Yes	6	Yes	No	3	Always	Strongly agree	Agree	Agree	Agree	Strongly agree	Yes	Yes	Never	No	Agree	In the past 3 months	In the past 3 months	In the past 3 months	Yes	About half -- 50%	No	No	Yes	No	No	[Skipped]	Yes	93
Male	47	Some college, Associate's Degree, or Technical Degree	No	5	No	6	0	Always	Strongly agree	Strongly agree	Strongly agree	Strongly agree	Strongly agree	No	6	6	6	Strongly disagree	Never in your life	In the past 3 months	In the past 3 months	Yes	Most -- 75%	No	No	No	No	No	[Skipped]	No	94
Male	53	Some college, Associate's Degree, or Technical Degree	Yes	2	No	6	3	Rarely	Agree	Agree	Agree	Agree	Agree	Yes	No	Never	No	Disagree	Never in your life	6 to 12 months ago	6 to 12 months ago	Yes	About half -- 50%	No	Yes	No	No	No	[Skipped]	Yes	95
Female	47	Grade 11 or less	No	0	6	6	0	Sometimes	Disagree	Strongly disagree	Strongly agree	Strongly agree	Strongly agree	Yes	No	Never	No	Agree	In the past 3 months	In the past 3 months	In the past 3 months	Yes	Most -- 75%	No	No	No	No	No	[Skipped]	Yes	96
Female	42	Grade 11 or less	Yes	0	6	6	0	Never	Agree	Disagree	Agree	Disagree	Disagree	Yes	Yes	Never	No	Disagree	Never in your life	In the past 3 months	In the past 3 months	Yes	Some -- 25%	No	No	Yes	No	No	[Skipped]	Yes	97
Male	42	Grade 11 or less	Yes	2	No	6	3	Rarely	Disagree	Disagree	Agree	Agree	Agree	Yes	Yes	Rarely	No	Disagree	In the past 3 months	In the past 3 months	In the past 3 months	Yes	About half -- 50%	No	No	Yes	No	No	[Skipped]	Yes	98
Male	32	Some college, Associate's Degree, or Technical Degree	No	0	6	6	0	Never	Agree	Agree	Agree	Agree	Agree	Yes	Yes	Rarely	No	Disagree	1 to 5 years ago	In the past 3 months	In the past 3 months	Yes	Some -- 25%	No	No	No	No	No	[Skipped]	Yes	99
Female	51	Grade 12 or GED	No	3	Yes	No	0	Sometimes	Agree	Disagree	Agree	Agree	Agree	Yes	Yes	Never	No	Disagree	Never in your life	More than 5 years ago	More than 5 years ago	Yes	Most -- 75%	No	No	No	No	No	[Skipped]	Yes	6
Female	23	Grade 12 or GED	Yes	2	Yes	No	0	Never	Disagree	Agree	Strongly agree	Strongly agree	Strongly agree	Yes	No	Never	No	Neither agree nor disagree	1 to 5 years ago	In the past 3 months	In the past 3 months	Yes	About half -- 50%	No	No	No	No	No	[Skipped]	Yes	100
Male	54	Grade 12 or GED	Yes	0	6	6	0	Sometimes	Disagree	Agree	Strongly agree	Agree	Strongly agree	Yes	Yes	Sometimes	No	Agree	More than 5 years ago	In the past 3 months	1 to 5 years ago	Yes	Some -- 25%	No	No	Yes	No	No	[Skipped]	Yes	101
Male	47	Grade 12 or GED	No	8	No	6	3	Never	Disagree	Disagree	Disagree	Agree	Disagree	Yes	No	Never	No	Agree	In the past 3 months	In the past 3 months	In the past 3 months	Yes	Some -- 25%	No	No	Yes	No	No	[Skipped]	Yes	102
Male	50	Some college, Associate's Degree, or Technical Degree	Yes	60	No	6	2	Always	Strongly disagree	Strongly disagree	Strongly agree	Strongly agree	Strongly agree	Yes	Yes	Rarely	No	Strongly disagree	More than 5 years ago	In the past 3 months	In the past 3 months	Yes	Most -- 75%	Yes	Yes	No	No	No	[Skipped]	Yes	103
Male	57	Grade 12 or GED	Yes	15	Yes	No	0	Sometimes	Strongly agree	Disagree	Agree	Agree	Agree	Yes	Yes	Never	No	Disagree	1 to 5 years ago	1 to 5 years ago	1 to 5 years ago	Yes	About half -- 50%	No	No	Yes	No	No	[Skipped]	Yes	104
Male	31	Grade 12 or GED	Yes	6	Yes	No	5	Sometimes	Disagree	Disagree	Strongly agree	Agree	Agree	Yes	Yes	Rarely	Yes	Disagree	1 to 5 years ago	In the past 3 months	In the past 3 months	Yes	Some -- 25%	No	No	Yes	No	No	[Skipped]	Yes	105
Female	49	Grade 12 or GED	No	5	Yes	No	0	Always	Neither agree nor disagree	Disagree	Strongly agree	Strongly agree	Strongly agree	Yes	Yes	Often	No	Neither agree nor disagree	Never in your life	6 to 12 months ago	6 to 12 months ago	Yes	Some -- 25%	No	No	Yes	No	No	[Skipped]	Yes	106
Female	47	Grade 12 or GED	Yes	5	No	6	7	Often	Agree	Neither agree nor disagree	Agree	Agree	Neither agree nor disagree	Yes	No	Never	No	Neither agree nor disagree	In the past 3 months	In the past 3 months	In the past 3 months	Yes	Some -- 25%	No	No	No	No	No	[Skipped]	Yes	4
Male	37	Grade 12 or GED	Yes	10	Yes	No	1	Rarely	Agree	Disagree	Strongly agree	Strongly agree	Strongly agree	Yes	Yes	Sometimes	Yes	Neither agree nor disagree	In the past 3 months	In the past 3 months	In the past 3 months	Yes	Some -- 25%	No	No	Yes	No	No	[Skipped]	Yes	7
Male	41	Grade 11 or less	Yes	5	Don't Know	6	1	Often	Agree	Strongly agree	Strongly agree	Neither agree nor disagree	Strongly agree	Yes	No	Never	No	Neither agree nor disagree	In the past 3 months	In the past 3 months	In the past 3 months	Yes	About half -- 50%	No	No	Yes	No	No	[Skipped]	Yes	107
Female	53	Grade 12 or GED	No	2	No	6	0	Never	Agree	Disagree	Agree	Agree	Strongly agree	Yes	Yes	Sometimes	Yes	Disagree	Never in your life	In the past 3 months	In the past 3 months	Yes	All -- 100%	No	No	Yes	No	No	[Skipped]	Yes	108
Male	28	Grade 12 or GED	Yes	2	Yes	No	0	Sometimes	Agree	Agree	Agree	Agree	Agree	Yes	No	Never	No	Disagree	Never in your life	In the past 3 months	In the past 3 months	Yes	Most -- 75%	No	No	Yes	No	No	[Skipped]	Yes	109
Female	37	Grade 11 or less	Yes	20	Yes	No	1	Often	Disagree	Strongly disagree	Strongly agree	Strongly agree	Agree	Yes	Yes	Always	Yes	Disagree	In the past 3 months	In the past 3 months	In the past 3 months	Yes	About half -- 50%	No	No	Yes	No	No	[Skipped]	Yes	7
Male	57	Grade 12 or GED	Yes	10	Yes	No	5	Rarely	Agree	Disagree	Strongly agree	Strongly agree	Strongly agree	Yes	Yes	Rarely	Yes	Disagree	In the past 3 months	In the past 3 months	In the past 3 months	Yes	Most -- 75%	No	No	No	No	No	[Skipped]	Yes	110
Male	60	Grade 12 or GED	No	0	6	6	0	Never	Agree	Agree	Agree	Agree	Agree	No	6	6	6	Agree	Never in your life	More than 5 years ago	More than 5 years ago	No	6	No	No	No	No	No	[Skipped]	Yes	111
Female	50	Grade 12 or GED	No	8	No	6	0	Never	Agree	Neither agree nor disagree	Agree	Agree	Agree	Yes	Yes	Always	No	Agree	Never in your life	1 to 5 years ago	1 to 5 years ago	Yes	Most -- 75%	No	No	Yes	No	No	[Skipped]	Yes	112
Male	47	Grade 12 or GED	No	20	No	6	5	Often	Disagree	Neither agree nor disagree	Strongly agree	Strongly agree	Strongly agree	Yes	Yes	Rarely	Yes	Neither agree nor disagree	In the past 3 months	In the past 3 months	In the past 3 months	Yes	Most -- 75%	No	No	No	No	No	[Skipped]	No	113
Male	59	Grade 12 or GED	No	11	Yes	No	0	Rarely	Strongly disagree	Strongly disagree	Agree	Strongly agree	Strongly agree	Yes	Yes	Always	Yes	Strongly disagree	Never in your life	In the past 3 months	In the past 3 months	Yes	About half -- 50%	No	No	Yes	No	No	[Skipped]	Yes	114
Male	59	Grade 11 or less	Yes	3	Yes	No	1	Never	Agree	Agree	Agree	Strongly agree	Agree	Yes	Yes	Never	No	Disagree	Never in your life	In the past 3 months	In the past 3 months	Yes	About half -- 50%	No	No	No	No	No	[Skipped]	Yes	115
Female	32	Grade 12 or GED	No	3	No	6	0	Rarely	Disagree	Strongly disagree	Agree	Strongly agree	Strongly agree	Yes	Yes	Always	Yes	Neither agree nor disagree	6 to 12 months ago	In the past 3 months	In the past 3 months	Yes	Some -- 25%	No	No	No	No	No	[Skipped]	Yes	117
Female	38	Grade 11 or less	Yes	4	Yes	No	4	Rarely	Strongly agree	Agree	Agree	Strongly agree	Strongly agree	Yes	No	Never	No	Disagree	In the past 3 months	In the past 3 months	In the past 3 months	Yes	Some -- 25%	No	No	No	No	No	[Skipped]	Yes	118
Male	34	Grade 11 or less	Yes	6	Yes	No	3	Never	Disagree	Agree	Strongly agree	Strongly agree	Strongly agree	Yes	No	Never	No	Disagree	More than 5 years ago	More than 5 years ago	More than 5 years ago	Yes	Most -- 75%	No	Yes	No	No	No	[Skipped]	Yes	119
Female	51	Bachelor's Degree	Yes	10	Yes	No	3	Never	Strongly disagree	Strongly disagree	Strongly agree	Strongly agree	Strongly agree	Yes	Yes	Always	Yes	Strongly disagree	In the past 3 months	In the past 3 months	In the past 3 months	Yes	Most -- 75%	No	No	No	No	No	[Skipped]	Yes	120
Female	57	Grade 11 or less	No	1	No	6	0	Sometimes	Agree	Agree	Agree	Agree	Agree	No	6	6	6	Agree	Never in your life	More than 5 years ago	More than 5 years ago	No	6	No	No	Yes	No	No	[Skipped]	Yes	121
Female	51	Grade 11 or less	No	3	No	6	4	Never	Strongly agree	Agree	Strongly agree	Strongly agree	Strongly agree	Yes	Yes	Never	No	Agree	Never in your life	In the past 3 months	In the past 3 months	Yes	Some -- 25%	No	No	No	No	No	[Skipped]	No	122
Female	51	Grade 11 or less	No	15	Yes	Don't Know	4	Sometimes	Strongly agree	Neither agree nor disagree	Agree	Agree	Agree	Yes	Yes	Sometimes	No	Agree	Never in your life	1 to 5 years ago	1 to 5 years ago	Yes	All -- 100%	Yes	Yes	No	No	No	[Skipped]	Yes	123
Female	51	Grade 11 or less	No	4	Yes	No	1	Always	Strongly agree	Strongly agree	Strongly agree	Strongly agree	Agree	Yes	No	Never	No	Disagree	Never in your life	1 to 5 years ago	1 to 5 years ago	Yes	All -- 100%	No	Yes	No	No	No	[Skipped]	Yes	124
Male	36	Grade 11 or less	Yes	4	Yes	No	0	Never	Disagree	Disagree	Agree	Agree	Agree	Yes	No	Never	No	Disagree	Never in your life	In the past 3 months	Never in your life	Yes	About half -- 50%	No	No	Yes	No	No	[Skipped]	Yes	125
Male	60	Grade 11 or less	No	10	No	6	4	Sometimes	Strongly agree	Agree	Agree	Agree	Strongly agree	Yes	Yes	Never	No	Disagree	Never in your life	In the past 3 months	In the past 3 months	Yes	About half -- 50%	No	Yes	No	No	No	[Skipped]	Yes	126
Male	52	Grade 11 or less	No	7	Yes	No	3	Always	Strongly agree	Strongly agree	Strongly agree	Strongly agree	Strongly agree	Yes	No	Never	No	Disagree	Never in your life	In the past 3 months	More than 5 years ago	Yes	Most -- 75%	No	No	No	No	No	[Skipped]	Yes	127
Male	45	Grade 11 or less	No	15	No	6	0	Always	Strongly agree	Agree	Strongly agree	Agree	Strongly agree	Yes	No	Never	No	Agree	Never in your life	In the past 3 months	In the past 3 months	Yes	Most -- 75%	No	No	No	No	No	[Skipped]	No	128
Male	45	Some college, Associate's Degree, or Technical Degree	No	1	Yes	No	0	Often	Agree	Disagree	Agree	Agree	Agree	Yes	No	Never	No	Disagree	Never in your life	1 to 5 years ago	1 to 5 years ago	Yes	All -- 100%	Yes	Yes	No	No	No	[Skipped]	Yes	2
Female	50	Grade 12 or GED	No	10	No	6	4	Always	Agree	Agree	Agree	Agree	Agree	Yes	Yes	Sometimes	No	Agree	In the past 3 months	In the past 3 months	In the past 3 months	Yes	All -- 100%	No	No	Yes	No	No	[Skipped]	Yes	129
Female	58	Some college, Associate's Degree, or Technical Degree	No	4	Yes	No	0	Never	Strongly agree	Strongly agree	Strongly agree	Strongly agree	Strongly agree	No	6	6	6	Strongly agree	Never in your life	In the past 3 months	6 to 12 months ago	No	6	No	No	No	No	No	[Skipped]	Yes	9
Male	26	Grade 11 or less	Yes	2	Yes	No	0	Rarely	Agree	Agree	Agree	Agree	Strongly agree	Yes	Yes	Often	No	Agree	4 to 6 months ago	In the past 3 months	In the past 3 months	Yes	Most -- 75%	No	No	No	No	No	[Skipped]	Yes	130
Male	35	Grade 12 or GED	Yes	25	No	6	0	Often	Disagree	Disagree	Agree	Strongly agree	Agree	Yes	No	Never	No	Disagree	In the past 3 months	Never in your life	Never in your life	Yes	Some -- 25%	No	No	No	No	No	[Skipped]	Yes	131
Male	31	Grade 12 or GED	No	0	6	6	2	Sometimes	Neither agree nor disagree	Agree	Agree	Agree	Agree	Yes	No	Never	No	Agree	Never in your life	In the past 3 months	In the past 3 months	Yes	Some -- 25%	No	No	No	No	No	[Skipped]	Yes	10
Male	33	Grade 12 or GED	Yes	15	No	6	3	Often	Strongly disagree	Disagree	Strongly agree	Strongly agree	Strongly agree	Yes	Yes	Often	Yes	Strongly agree	4 to 6 months ago	In the past 3 months	In the past 3 months	Yes	About half -- 50%	No	No	Yes	No	No	[Skipped]	Yes	132
Male	59	Grade 12 or GED	No	0	6	6	0	Sometimes	Strongly agree	Agree	Strongly agree	Strongly agree	Strongly agree	Yes	No	Sometimes		Strongly agree	Never in your life	In the past 3 months	In the past 3 months	Yes	About half -- 50%	No	No	No	No	No	[Skipped]	Yes	9
Female	60	Grade 12 or GED	Yes	2	Yes	No	0	Rarely	Agree	Disagree	Strongly agree	Strongly agree	Strongly agree	Yes	Yes	Sometimes	No	Agree	Never in your life	In the past 3 months	Never in your life	Yes	Most -- 75%	No	Yes	No	No	No	[Skipped]	Yes	133
Female	54	Grade 11 or less	Yes	2	Yes	No	0	Sometimes	Agree	Disagree	Strongly agree	Strongly agree	Agree	Yes	Yes	Always	Yes	Disagree	In the past 3 months	In the past 3 months	In the past 3 months	No	6	No	No	No	No	No	[Skipped]	Yes	134
Female	33	Grade 12 or GED	No	2	Yes	Yes	1	Never	Strongly agree	Disagree	Strongly agree	Strongly agree	Agree	Yes	Yes	Never	No	Strongly disagree	More than 5 years ago	In the past 3 months	In the past 3 months	Yes	About half -- 50%	No	No	Yes	No	No	[Skipped]	Yes	135
Male	50	Grade 11 or less	No	3	No	6	1	Never	Agree	Agree	Agree	Neither agree nor disagree	Agree	No	6	6	6	Agree	In the past 3 months	In the past 3 months	In the past 3 months	Yes	Most -- 75%	No	No	No	No	No	[Skipped]	Yes	136
Female	68	Some college, Associate's Degree, or Technical Degree	No	2	No	6	3	Never	Agree	Agree	Agree	Agree	Agree	Yes	No	Never	No	Disagree	Never in your life	In the past 3 months	In the past 3 months	Yes	Most -- 75%	No	No	No	No	No	[Skipped]	Yes	137
Female	46	Grade 11 or less	Yes	3	Yes	No	1	Never	Strongly agree	Disagree	Strongly agree	Strongly agree	Strongly agree	Yes	Yes	Always	No	Neither agree nor disagree	Never in your life	In the past 3 months	In the past 3 months	Yes	All -- 100%	No	No	No	No	Yes	Zubsolv	Yes	138
Male	50	Grade 12 or GED	Yes	4	No	6	1	Never	Disagree	Disagree	Strongly agree	Agree	Agree	Yes	Yes	Sometimes	Yes	Neither agree nor disagree	In the past 3 months	In the past 3 months	In the past 3 months	Yes	About half -- 50%	No	No	No	No	No	[Skipped]	Yes	139
Male	31	Some college, Associate's Degree, or Technical Degree	Yes	5	No	6	3	Often	Strongly disagree	Strongly disagree	Strongly agree	Strongly agree	Neither agree nor disagree	Yes	Yes	Never	No	Disagree	1 to 5 years ago	In the past 3 months	In the past 3 months	Yes	About half -- 50%	No	No	No	No	No	[Skipped]	Yes	140
Male	42	Grade 11 or less	No	0	6	6	0	Never	Agree	Agree	Agree	Agree	Agree	No	6	6	6	Agree	Never in your life	More than 5 years ago	Never in your life	Yes	Some -- 25%	No	No	No	No	No	[Skipped]	No	141
Male	54	Grade 11 or less	No	10	Yes	No	0	Rarely	Strongly agree	Strongly agree	Agree	Strongly agree	Strongly agree	Yes	Yes	Sometimes	No	Strongly agree	Never in your life	In the past 3 months	In the past 3 months	Yes	About half -- 50%	No	No	Yes	No	No	[Skipped]	Yes	142
Male	64	Grade 11 or less	No	4	Yes	No	2	Sometimes	Strongly agree	Agree	Strongly agree	Strongly agree	Strongly agree	Yes	Yes	Never	No	Agree	Never in your life	1 to 5 years ago	1 to 5 years ago	Yes	Most -- 75%	No	No	Yes	No	No	[Skipped]	No	143
Male	32	Grade 12 or GED	Yes	1	Yes	No	0	Rarely	Strongly agree	Disagree	Agree	Agree	Strongly agree	Yes	Yes	Never	No	Neither agree nor disagree	In the past 3 months	In the past 3 months	In the past 3 months	Yes	Most -- 75%	Yes	Yes	No	No	No	[Skipped]	Yes	144
Male	53	Some college, Associate's Degree, or Technical Degree	No	2	Yes	No	1	Always	Neither agree nor disagree	Disagree	Strongly agree	Agree	Agree	Yes	Yes	Rarely	No	Strongly disagree	Never in your life	In the past 3 months	In the past 3 months	Yes	About half -- 50%	No	No	Yes	No	No	[Skipped]	Yes	10
Male	31	Grade 12 or GED	Yes	20	No	6	2	Rarely	Disagree	Agree	Agree	Agree	Agree	Yes	Yes	Never	No	Disagree	In the past 3 months	In the past 3 months	In the past 3 months	Yes	About half -- 50%	No	No	Yes	No	No	[Skipped]	Yes	145
Female	47	Grade 12 or GED	Yes	1	No	6	0	Never	Agree	Agree	Agree	Agree	Agree	No	6	6	6	Disagree	In the past 3 months	In the past 3 months	4 to 6 months ago	Yes	Most -- 75%	No	No	Yes	No	No	[Skipped]	Yes	11
Male	52	Grade 11 or less	No	5	Yes	No	1	Sometimes	Agree	Strongly agree	Strongly agree	Strongly agree	Strongly agree	Yes	Yes	Sometimes	Yes	Neither agree nor disagree	In the past 3 months	In the past 3 months	In the past 3 months	Yes	Some -- 25%	No	No	Yes	No	No	[Skipped]	Yes	146
Male	55	Some college, Associate's Degree, or Technical Degree	Yes	8	Yes	No	4	Rarely	Agree	Disagree	Agree	Agree	Agree	Yes	Yes	Never	Yes	Disagree	Never in your life	In the past 3 months	In the past 3 months	Yes	Most -- 75%	No	No	Yes	No	No	[Skipped]	Yes	147
Female	55	Grade 11 or less	Yes	1	No	6	3	Never	Disagree	Agree	Agree	Agree	Agree	Yes	No	Never	No	Disagree	In the past 3 months	In the past 3 months	In the past 3 months	Yes	Most -- 75%	No	No	No	No	No	[Skipped]	Yes	148
Female	42	Grade 12 or GED	No	3	Yes	No	2	Never	Agree	Disagree	Agree	Strongly agree	Strongly agree	Yes	No	Never	No	Disagree	1 to 5 years ago	In the past 3 months	In the past 3 months	Yes	Most -- 75%	No	No	Yes	No	No	[Skipped]	Yes	149
Male	37	Grade 11 or less	Yes	10	No	6	2	Always	Disagree	Disagree	Agree	Agree	Agree	Yes	Yes	Always	Yes	Disagree	Never in your life	In the past 3 months	In the past 3 months	Yes	All -- 100%	No	No	Yes	No	No	[Skipped]	Yes	150
Female	57	Grade 12 or GED	No	4	No	6	2	Often	Strongly agree	Agree	Strongly agree	Strongly agree	Strongly agree	Yes	Yes	Sometimes	No	Strongly agree	Never in your life	More than 5 years ago	More than 5 years ago	Yes	Most -- 75%	No	No	No	No	Yes	bactrim	Yes	151
Male	52	Grade 12 or GED	No	20	Yes	No	1	Always	Disagree	Disagree	Strongly agree	Agree	Disagree	Yes	Yes	Sometimes	Yes	Agree	Never in your life	More than 5 years ago	More than 5 years ago	Yes	About half -- 50%	No	No	No	No	No	[Skipped]	Yes	152
Male	49	Grade 11 or less	No	9	Yes	No	2	Rarely	Agree	Agree	Agree	Agree	Agree	Yes	Yes	Rarely	No	Agree	Never in your life	In the past 3 months	1 to 5 years ago	No	6	No	No	No	No	No	[Skipped]	Yes	153
Male	38	Some college, Associate's Degree, or Technical Degree	Yes	8	No	6	8	Often	Agree	Agree	Agree	Agree	Strongly agree	Yes	No	Never	No	Disagree	1 to 5 years ago	In the past 3 months	In the past 3 months	Yes	Most -- 75%	No	No	Yes	No	No	[Skipped]	Yes	154
Female	64	Some college, Associate's Degree, or Technical Degree	No	5	No	6	3	Rarely	Strongly agree	Strongly disagree	Strongly agree	Strongly agree	Strongly agree	No	6	6	6	Strongly agree	Never in your life	More than 5 years ago	More than 5 years ago	No	6	No	No	No	No	No	[Skipped]	Yes	155
Female	41	Grade 11 or less	No	2	No	6	1	Rarely	Agree	Strongly agree	Strongly agree	Strongly agree	Agree	Yes	No	Never	No	Neither agree nor disagree	Never in your life	In the past 3 months	More than 5 years ago	Yes	Most -- 75%	Yes	Yes	No	No	No	[Skipped]	Yes	156
Female	51	Grade 12 or GED	No	3	Yes	No	1	Never	Agree	Agree	Agree	Strongly agree	Strongly agree	Yes	Yes	Never	Yes	Agree	Never in your life	1 to 5 years ago	More than 5 years ago	Yes	About half -- 50%	No	No	Yes	No	No	[Skipped]	Yes	157
Male	54	Grade 11 or less	No	20			3	Never	Strongly agree	Strongly agree	Agree	Agree	Agree	Yes	No	Never	No	Agree	Never in your life	More than 5 years ago	More than 5 years ago	Yes	Most -- 75%	No	No	No	No	No	[Skipped]	Yes	158
Male	58	Grade 11 or less	Yes	15	No	6	2	Never	Agree	Agree	Agree	Agree	Agree	Yes	No	Never	No	Agree	Never in your life	In the past 3 months	More than 5 years ago	Yes	About half -- 50%	Yes	No	No	No	Yes	Zubsolv	Yes	159
Male	60	Bachelor's Degree	No	2	Yes	No	0	Sometimes	Agree	Disagree	Agree	Agree	Agree	Yes	Yes	Sometimes	No	Disagree	1 to 5 years ago	4 to 6 months ago	4 to 6 months ago	Yes	Some -- 25%	No	No	Yes	No	No	[Skipped]	Yes	160
Female	37	Some college, Associate's Degree, or Technical Degree	Yes	8	Yes	No	5	Often	Strongly disagree	Strongly disagree	Strongly agree	Strongly agree	Strongly agree	Yes	No	Never	No	Strongly agree	6 to 12 months ago	6 to 12 months ago	6 to 12 months ago	Yes	Most -- 75%	No	No	Yes	No	No	[Skipped]	Yes	161
Female	31	Grade 11 or less	Yes	3	Yes	No	0	Sometimes	Agree	Agree	Agree	Agree	Agree	Yes	No	Never	No	Disagree	1 to 5 years ago	1 to 5 years ago	4 to 6 months ago	Yes	All -- 100%	No	No	Yes	No	No	[Skipped]	No	162
Female	40	Grade 12 or GED	Yes	2	Yes	No	4	Rarely	Disagree	Neither agree nor disagree	Strongly agree	Strongly agree	Strongly agree	Yes	Yes	Often	No	Strongly disagree	4 to 6 months ago	4 to 6 months ago	4 to 6 months ago	Yes	About half -- 50%	No	No	Yes	No	No	[Skipped]	Yes	163
Male	56	Grade 11 or less	No	2	Yes	No	6	Never	Strongly agree	Disagree	Strongly agree	Strongly agree	Strongly agree	Yes	No	Never	No	Agree	Never in your life	In the past 3 months	More than 5 years ago	Yes	Some -- 25%	No	No	No	No	No	[Skipped]	No	164
Male	43	Bachelor's Degree	No	1	No	6	0	Often	Disagree	Disagree	Agree	Strongly agree	Strongly agree	Yes	Yes	Never	No	Strongly disagree	Never in your life	In the past 3 months	In the past 3 months	Yes	Most -- 75%	No	No	Yes	No	No	[Skipped]	Yes	165
Male	48	Grade 12 or GED	No	20	No	6	0	Sometimes	Neither agree nor disagree	Neither agree nor disagree	Agree	Agree	Agree	Yes	No	Never	No	Agree	Never in your life	More than 5 years ago	More than 5 years ago	Yes	All -- 100%	No	No	Yes	No	No	[Skipped]	Yes	166
Male	30	Grade 11 or less	Yes	1	Yes	No	0	Never	Strongly agree	Strongly agree	Agree	Strongly agree	Strongly agree	No	6	6	6	Agree	In the past 3 months	In the past 3 months	In the past 3 months	No	6	No	No	No	No	No	[Skipped]	Yes	167
Male	29	Grade 11 or less	Yes	2	Yes	No	0	Rarely	Neither agree nor disagree	Disagree	Agree	Strongly agree	Disagree	No	6	6	6	Agree	In the past 3 months	In the past 3 months	In the past 3 months	Yes	Some -- 25%	No	No	No	No	No	[Skipped]	Yes	168
Male	38	Grade 11 or less	Yes	2	Yes	No	0	Rarely	Agree	Agree	Agree	Agree	Neither agree nor disagree	No	6	6	6	Agree	Never in your life	In the past 3 months	In the past 3 months	Yes	About half -- 50%	No	No	No	No	No	[Skipped]	Yes	169
Female	52	Grade 12 or GED	No	0	6	6	1	Rarely	Neither agree nor disagree	Agree	Strongly agree	Strongly agree	Strongly agree	Yes	Yes	Rarely	No	Disagree	More than 5 years ago	More than 5 years ago	More than 5 years ago	Yes	Most -- 75%	Yes	No	No	No	No	[Skipped]	Yes	170
Female	46	Grade 11 or less	No	3	Yes	No	10	Rarely	Disagree	Disagree	Strongly agree	Strongly agree	Strongly disagree	Yes	Yes	Sometimes	No	Disagree	Never in your life	More than 5 years ago	More than 5 years ago	Yes	About half -- 50%	No	No	No	No	No	[Skipped]	Yes	12
Male	58	Grade 11 or less	No	3	Yes	No	0	Rarely	Strongly agree	Strongly agree	Strongly agree	Strongly agree	Strongly agree	No	6	6	6	Strongly agree	Never in your life	In the past 3 months	In the past 3 months	No	6	No	No	Yes	No	No	[Skipped]	Yes	11
Male	43	Grade 12 or GED	No	20	No	6	4	Always	Strongly agree	Neither agree nor disagree	Strongly agree	Strongly agree	Strongly agree	Yes	Yes	Often	No	Disagree	More than 5 years ago	In the past 3 months	More than 5 years ago	Yes	All -- 100%	No	No	Yes	No	No	[Skipped]	Yes	12
Male	47	Grade 12 or GED	Yes	300	Yes	No	20	Sometimes	Neither agree nor disagree	Agree	Agree	Strongly agree	Agree	Yes	No	Never	No	Neither agree nor disagree	In the past 3 months	In the past 3 months	In the past 3 months	Yes	Most -- 75%	No	No	Yes	No	No	[Skipped]	Yes	11
Male	56	Grade 12 or GED	No	3	Yes	No	20	Rarely	Agree	Strongly agree	Strongly agree	Strongly agree	Agree	Yes	Yes	Never	No	Disagree	6 to 12 months ago	6 to 12 months ago	6 to 12 months ago	Yes	Some -- 25%	No	No	Yes	No	No	[Skipped]	Yes	171
Male	50	Grade 12 or GED	Yes	10	Yes	No	0	Often	Strongly agree	Agree	Strongly agree	Agree	Strongly agree	Yes	No	Never	No	Agree	Never in your life	In the past 3 months	In the past 3 months	Yes	Some -- 25%	No	No	No	No	No	[Skipped]	No	172
Male	64	Some college, Associate's Degree, or Technical Degree	No	3	No	6	1	Rarely	Disagree	Disagree	Agree	Agree	Agree	Yes	Yes	Sometimes	No	Disagree	Never in your life	In the past 3 months	In the past 3 months	Yes	Most -- 75%	Yes	Yes	No	No	No	[Skipped]	Yes	173
Female	48	Grade 11 or less	No	10	Yes	No	2	Always	Agree	Agree	Agree	Agree	Agree	Yes	No	Never	No	Disagree	Never in your life	In the past 3 months	In the past 3 months	Yes	Most -- 75%	No	No	No	No	No	[Skipped]	Yes	174
Male	64	Grade 11 or less	Yes	20	Yes	No	14	Sometimes	Agree	Agree	Agree	Agree	Strongly agree	Yes	Yes	Never	Yes	Neither agree nor disagree	In the past 3 months	4 to 6 months ago	4 to 6 months ago	No	6	No	No	Yes	No	No	[Skipped]	Yes	175
Male	31	Grade 12 or GED	Yes	25	Yes	No	0	Always	Agree	Strongly agree	Strongly agree	Strongly agree	Strongly agree	Yes	No	Never	No	Strongly agree	In the past 3 months	6 to 12 months ago	More than 5 years ago	Yes	All -- 100%	No	No	Yes	No	No	[Skipped]	Yes	176
Male	64	Some college, Associate's Degree, or Technical Degree	No	4	No	6	1	Rarely	Agree	Disagree	Agree	Agree	Agree	Yes	Yes	Sometimes	No	Disagree	Never in your life	1 to 5 years ago	1 to 5 years ago	Yes	Most -- 75%	No	Yes	No	No	No	[Skipped]	Yes	177
Male	37	Some college, Associate's Degree, or Technical Degree	No	2	No	6	0	Rarely	Neither agree nor disagree	Strongly disagree	Strongly agree	Strongly agree	Strongly agree	Yes	Yes	Rarely	Yes	Strongly disagree	In the past 3 months	In the past 3 months	In the past 3 months	Yes	Some -- 25%	No	No	No	No	No	[Skipped]	Yes	178
Female	54	Some college, Associate's Degree, or Technical Degree	No	11	No	6	0	Often	Disagree	Strongly disagree	Strongly agree	Strongly agree	Strongly agree	Yes	Yes	Sometimes	Yes	Neither agree nor disagree	Never in your life	In the past 3 months	More than 5 years ago	Yes	Most -- 75%	No	No	No	No	Yes	Zubsolv	Yes	179
Female	41	Some college, Associate's Degree, or Technical Degree	No	6	No	6	0	Often	Strongly disagree	Strongly disagree	Strongly agree	Strongly agree	Strongly agree	Yes	Yes	Often	Yes	Strongly disagree	Never in your life	More than 5 years ago	More than 5 years ago	Yes	All -- 100%	No	No	Yes	No	No	[Skipped]	Yes	180
Male	44	Bachelor's Degree	No	2	Yes	No	2	Sometimes	Agree	Disagree	Agree	Agree	Strongly agree	Yes	Yes	Never	No	Disagree	1 to 5 years ago	1 to 5 years ago	1 to 5 years ago	Yes	Most -- 75%	No	No	No	No	Yes	Zubsolv	Yes	181
Male	47	Grade 12 or GED	Yes	2	Yes	No	0	Rarely	Strongly agree	Agree	Strongly agree	Strongly agree	Strongly agree	Yes	Yes	Never	No	Strongly disagree	Never in your life	In the past 3 months	In the past 3 months	Yes	Some -- 25%	No	No	No	No	No	[Skipped]	No	182
Male	43	Grade 12 or GED	No	70	Yes	No	25	Sometimes	Agree	Agree	Strongly agree	Strongly agree	Strongly agree	Yes	No	Never	No	Disagree	In the past 3 months	In the past 3 months	In the past 3 months	Yes	Most -- 75%	No	Yes	No	No	No	[Skipped]	Yes	183
Male	54	Grade 11 or less	Yes	20	Yes	No	3	Sometimes	Agree	Agree	Agree	Strongly agree	Agree	Yes	No	Never	No	Strongly disagree	In the past 3 months	In the past 3 months	4 to 6 months ago	Yes	All -- 100%	No	No	No	No	No	[Skipped]	No	184
Male	29	Some college, Associate's Degree, or Technical Degree	Yes	4	No	6	0	Always	Neither agree nor disagree	Disagree	Strongly agree	Strongly agree	Agree	Yes	Yes	Always	Yes	Disagree	Never in your life	In the past 3 months	In the past 3 months	Yes	Most -- 75%	Yes	Yes	No	No	No	[Skipped]	Yes	185
Male	60	Grade 12 or GED	No	0	6	6	0	Rarely	Strongly agree	Strongly agree	Strongly agree	Strongly agree	Strongly agree	Yes	No	Never	No	Strongly disagree	Never in your life	More than 5 years ago	More than 5 years ago	No	6	No	No	No	No	No	[Skipped]	Yes	186
Male	36	Some college, Associate's Degree, or Technical Degree	No	1	No	6	8	Often	Disagree	Disagree	Strongly agree	Strongly agree	Strongly agree	Yes	Yes	Rarely	Yes	Disagree	More than 5 years ago	In the past 3 months	In the past 3 months	Yes	Some -- 25%	No	No	Yes	No	No	[Skipped]	Yes	187
Female	56	Some college, Associate's Degree, or Technical Degree	No	5	Yes	No	1	Often	Agree	Disagree	Agree	Agree	Agree	Yes	Yes	Sometimes	Yes	Neither agree nor disagree	In the past 3 months	1 to 5 years ago	More than 5 years ago	Yes	About half -- 50%	No	No	Yes	No	No	[Skipped]	Yes	188
Male	27	Some college, Associate's Degree, or Technical Degree	No	2	Yes	No	1	Never	Agree	Disagree	Strongly agree	Strongly agree	Disagree	Yes	Yes	Never	No	Neither agree nor disagree	More than 5 years ago	In the past 3 months	In the past 3 months	Yes	About half -- 50%	No	No	Yes	No	No	[Skipped]	Yes	189
Female	29	Some college, Associate's Degree, or Technical Degree	No	2	Yes	Don't Know	10	Often	Strongly agree	Strongly disagree	Strongly agree	Strongly agree	Strongly agree	Yes	Yes	Sometimes	No	Strongly disagree	In the past 3 months	In the past 3 months	In the past 3 months	Yes	All -- 100%	No	No	Yes	No	No	[Skipped]	Yes	190
Male	49	Grade 12 or GED	Yes	10	Yes	No	1	Always	Agree	Agree	Agree	Agree	Agree	Yes	No	Never	No	Agree	Never in your life	In the past 3 months	In the past 3 months	Yes	Most -- 75%	No	No	No	No	No	[Skipped]	Yes	191
Male	26	Grade 11 or less	Yes	10	No	6	7	Never	Agree	Disagree	Agree	Agree	Agree	Yes	Yes	Always	Yes	Disagree	1 to 5 years ago	In the past 3 months	In the past 3 months	Yes	All -- 100%	No	No	Yes	No	No	[Skipped]	Yes	192
Male	21	Grade 11 or less	Yes	3	Yes	No	2	Often	Strongly agree	Agree	Strongly agree	Strongly agree	Strongly agree	Yes	No	Never	No	Disagree	1 to 5 years ago	In the past 3 months	In the past 3 months	Yes	Most -- 75%	No	No	No	No	No	[Skipped]	Yes	193
Female	43	Grade 11 or less	No	1	Yes	No	3	Rarely	Disagree	Disagree	Agree	Disagree	Agree	Yes	Yes	Rarely	No	Agree	Never in your life	In the past 3 months	1 to 5 years ago	No	6	No	No	Yes	No	No	[Skipped]	Yes	194
Male	51	Grade 11 or less	Yes	6	Yes	No	3	Rarely	Disagree	Disagree	Agree	Agree	Agree	Yes	Yes	Always	Yes	Disagree	1 to 5 years ago	In the past 3 months	In the past 3 months	No	6	No	Yes	No	No	No	[Skipped]	Yes	195
Female	46	Some college, Associate's Degree, or Technical Degree	No	1	No	6	3	Always	Agree	Agree	Agree	Agree	Agree	Yes	No	Never	No	Disagree	In the past 3 months	In the past 3 months	1 to 5 years ago	Yes	About half -- 50%	No	No	No	No	No	[Skipped]	Yes	196
Male	43	Some college, Associate's Degree, or Technical Degree	No	5	Yes	No	2	Sometimes	Strongly agree	Neither agree nor disagree	Strongly agree	Agree	Strongly agree	Yes	Yes	Never	No	Disagree	In the past 3 months	In the past 3 months	More than 5 years ago	Yes	About half -- 50%	No	No	No	No	No	[Skipped]	Yes	197
Female	56	Grade 12 or GED	Yes	2	Yes	Don't Know	0	Sometimes	Disagree	Disagree	Agree	Agree	Agree	Yes	No	Never	No	Disagree	More than 5 years ago	In the past 3 months	In the past 3 months	Yes	All -- 100%	Yes	Yes	No	No	No	[Skipped]	Yes	198
Male	53	Grade 12 or GED	Yes	3	No	6	4	Sometimes	Disagree	Disagree	Strongly agree	Strongly agree	Strongly agree	Yes	Yes	Rarely	No	Disagree	Never in your life	6 to 12 months ago	6 to 12 months ago	Yes	About half -- 50%	No	No	Yes	No	No	[Skipped]	Yes	199
Female	54	Grade 11 or less	Yes	3	Don't Know	6	0	Often	Agree	Agree	Strongly agree	Strongly agree	Neither agree nor disagree	Yes	No	Never	No	Strongly agree	1 to 5 years ago	In the past 3 months	In the past 3 months	Yes	About half -- 50%	No	No	Yes	No	No	[Skipped]	Yes	13
Female	48	Grade 11 or less	Yes	2	Yes	No	0	Never	Disagree	Agree	Strongly agree	Agree	Agree	Yes	Yes	Never	Yes	Disagree	Never in your life	In the past 3 months	In the past 3 months	Yes	All -- 100%	No	No	No	No	No	[Skipped]	Yes	200
Female	44	Grade 11 or less	No	2	Yes	No	0	Rarely	Agree	Agree	Agree	Agree	Agree	Yes	No	Never	No	Disagree	Never in your life	In the past 3 months	In the past 3 months	Yes	All -- 100%	No	No	Yes	No	No	[Skipped]	Yes	201
Male	65	Grade 11 or less	No	3	Yes	No	4	Never	Disagree	Disagree	Agree	Agree	Agree	Yes	No	Never	No	Disagree	Never in your life	1 to 5 years ago	1 to 5 years ago	Yes	About half -- 50%	No	No	No	No	No	[Skipped]	Yes	202
Male	51	Grade 12 or GED	No	1	Yes	No	0	Never	Agree	Agree	Agree	Strongly agree	Agree	Yes	No	Never	No	Agree	1 to 5 years ago	In the past 3 months	In the past 3 months	Yes	Most -- 75%	No	No	No	No	No	[Skipped]	No	203
Male	52	Grade 12 or GED	No	3	Yes	No	0	Often	Agree	Agree	Agree	Agree	Agree	Yes	No	Never	No	Agree	More than 5 years ago	In the past 3 months	Never in your life	Yes	Most -- 75%	No	No	No	No	No	[Skipped]	Yes	204
Female	47	Grade 12 or GED	Yes	5	Yes	No	3	Often	Agree	Neither agree nor disagree	Strongly agree	Strongly agree	Strongly agree	Yes	Yes	Sometimes	Yes	Strongly disagree	Never in your life	In the past 3 months	In the past 3 months	Yes	Most -- 75%	No	Yes	No	No	No	[Skipped]	Yes	205
Female	61	Some college, Associate's Degree, or Technical Degree	No	2	No	6	0	Always	Disagree	Disagree	Strongly agree	Strongly agree	Strongly agree	Yes	No	Never	No	Neither agree nor disagree	Never in your life	More than 5 years ago	More than 5 years ago	No	6	No	No	No	No	No	[Skipped]	Yes	206
Male	54	Grade 11 or less	Yes	5	No	6	3	Never	Strongly agree	Strongly disagree	Strongly agree	Strongly agree	Strongly agree	Yes	Yes	Never	Yes	Disagree	More than 5 years ago	In the past 3 months	More than 5 years ago	Yes	Most -- 75%	No	No	Yes	No	No	[Skipped]	Yes	207
Female	37	Grade 12 or GED	No	10	No	6	0	Sometimes	Disagree	Disagree	Agree	Neither agree nor disagree	Agree	Yes	Yes	Never	No	Disagree	Never in your life	In the past 3 months	1 to 5 years ago	Yes	Most -- 75%	No	No	Yes	No	No	[Skipped]	Yes	208
Female	59	Grade 11 or less	No	1	No	6	0	Often	Agree	Agree	Agree	Agree	Agree	No	6	6	6	Agree	6 to 12 months ago	In the past 3 months	4 to 6 months ago	No	6	No	No	No	No	No	[Skipped]	Yes	209
Male	64	Grade 11 or less	No	0	6	6	3	Often	Agree	Strongly agree	Strongly agree	Strongly disagree	Strongly disagree	No	6	6	6	Disagree	Never in your life	In the past 3 months	In the past 3 months	No	6	No	No	Yes	No	No	[Skipped]	Yes	210
Male	41	Grade 11 or less	Yes	10	Yes	No	2	Sometimes	Disagree	Disagree	Strongly agree	Agree	Agree	Yes	Yes	Sometimes	Yes	Disagree	1 to 5 years ago	In the past 3 months	In the past 3 months	Yes	Most -- 75%	Yes	Yes	No	No	No	[Skipped]	Yes	211
Male	33	Some college, Associate's Degree, or Technical Degree	No	10	No	6	0	Rarely	Strongly disagree	Strongly disagree	Strongly agree	Strongly agree	Agree	Yes	No	Never	No	Disagree	1 to 5 years ago	In the past 3 months	In the past 3 months	Yes	Most -- 75%	No	No	No	No	No	[Skipped]	Yes	14
Female	51	Grade 11 or less	No	10	No	6	2	Never	Agree	Disagree	Agree	Agree	Agree	Yes	Yes	Always	No	Disagree	Never in your life	In the past 3 months	More than 5 years ago	Yes	Most -- 75%	No	No	Yes	No	No	[Skipped]	Yes	212
Male	34	Some college, Associate's Degree, or Technical Degree	Yes	20	Yes	No	1	Always	Strongly agree	Neither agree nor disagree	Strongly agree	Strongly agree	Strongly agree	No	6	6	6	Disagree	In the past 3 months	In the past 3 months	In the past 3 months	Yes	About half -- 50%	No	No	No	No	No	[Skipped]	Don't Know	14
Male	46	Grade 12 or GED	Yes	60	Yes	No	1	Always	Strongly agree	Strongly disagree	Strongly agree	Strongly agree	Strongly agree	Yes	Yes	Often	No	Strongly agree	In the past 3 months	In the past 3 months	In the past 3 months	Yes	Most -- 75%	No	No	No	No	No	[Skipped]	No	213
Male	60	Some college, Associate's Degree, or Technical Degree	No	0	6	6	0	Sometimes	Strongly agree	Agree	Agree	Strongly agree	Agree	Yes	Yes	Never	No	Disagree	Never in your life	In the past 3 months	More than 5 years ago	Yes	About half -- 50%	No	No	No	No	No	[Skipped]	Yes	214
Male	32	Grade 12 or GED	Yes	4	No	6	1	Never	Neither agree nor disagree	Disagree	Strongly agree	Strongly agree	Strongly agree	Yes	Yes	Rarely	No	Neither agree nor disagree	4 to 6 months ago	In the past 3 months	1 to 5 years ago	Yes	Some -- 25%	No	No	Yes	No	No	[Skipped]	Yes	215
Female	43	Grade 11 or less	No	5	Yes	Yes	1	Often	Strongly agree	Strongly agree	Strongly agree	Strongly agree	Strongly agree	Yes	Yes	Never	No	Strongly disagree	Never in your life	In the past 3 months	In the past 3 months	Yes	Some -- 25%	No	No	No	No	No	[Skipped]	Yes	216
Female	42	Grade 12 or GED	No	4	Yes	No	0	Always	Disagree	Disagree	Agree	Strongly agree	Strongly agree	Yes	No	Never	No	Disagree	More than 5 years ago	In the past 3 months	More than 5 years ago	Yes	Most -- 75%	No	No	Yes	No	No	[Skipped]	Yes	15
Male	48	Grade 11 or less	Yes	10	Yes	No	2	Sometimes	Agree	Agree	Agree	Agree	Agree	No	6	6	6	Agree	4 to 6 months ago	In the past 3 months	In the past 3 months	Yes	Most -- 75%	No	No	No	No	No	[Skipped]	Yes	217
Female	45	Grade 11 or less	Yes	2	No	6	0	Never	Agree	Agree	Agree	Strongly agree	Strongly agree	Yes	Yes	Sometimes	No	Disagree	6 to 12 months ago	In the past 3 months	In the past 3 months	Yes	About half -- 50%	No	No	Yes	No	No	[Skipped]	Yes	30
Female	52	Some college, Associate's Degree, or Technical Degree	No	4	No	6	0	Sometimes	Disagree	Disagree	Agree	Agree	Agree	Yes	Yes	Always	Yes	Disagree	Never in your life	More than 5 years ago	More than 5 years ago	Yes	About half -- 50%	No	No	No	No	No	[Skipped]	Yes	218
Male	66	Grade 11 or less	No	0	6	6	0	Never	Agree	Agree	Strongly agree	Agree	Strongly agree	No	6	6	6	Agree	Never in your life	More than 5 years ago	More than 5 years ago	Yes	All -- 100%	No	No	No	No	No	[Skipped]	Yes	13
Female	59	Grade 11 or less	No	2	Yes	Yes	0	Never	Agree	Disagree	Agree	Agree	Agree	Yes	Yes	Never	Yes	Agree	6 to 12 months ago	In the past 3 months	1 to 5 years ago	Yes	All -- 100%	No	No	Yes	No	No	[Skipped]	Yes	219
Female	22	Grade 12 or GED	Yes	3	Yes	No	1	Rarely	Agree	Disagree	Strongly agree	Strongly agree	Agree	Yes	No	Never	No	Disagree	In the past 3 months	In the past 3 months	In the past 3 months	Yes	Most -- 75%	Yes	Yes	No	No	No	[Skipped]	No	220
Male	57	Some college, Associate's Degree, or Technical Degree	Yes	2	Don't Know	6	3	Often	Agree	Disagree	Strongly agree	Strongly agree	Strongly agree	Yes	Yes	Often	Yes	Strongly disagree	1 to 5 years ago	In the past 3 months	In the past 3 months	Yes	Most -- 75%	No	No	No	No	No	[Skipped]	Yes	221
Male	45	Grade 11 or less	No	1	Yes	No	0	Sometimes	Agree	Agree	Agree	Agree	Strongly agree	Yes	Yes	Never	No	Disagree	Never in your life	In the past 3 months	In the past 3 months	Yes	About half -- 50%	No	No	Yes	No	No	[Skipped]	Yes	222
Male	41	Grade 12 or GED	Yes	10	Yes	No	6	Rarely	Strongly agree	Neither agree nor disagree	Strongly agree	Strongly agree	Strongly agree	Yes	Yes	Never	Yes	Agree	In the past 3 months	In the past 3 months	In the past 3 months	Yes	About half -- 50%	No	No	Yes	No	No	[Skipped]	Yes	20
Female	39	Some college, Associate's Degree, or Technical Degree	No	0	6	6	5	Sometimes	Agree	Agree	Strongly agree	Strongly agree	Strongly agree	Yes	Yes	Never	No	Strongly disagree	In the past 3 months	In the past 3 months	In the past 3 months	Yes	Most -- 75%	No	Yes	No	No	No	[Skipped]	Yes	223
Female	39	Grade 11 or less	No	30	Yes	No	35	Sometimes	Strongly disagree	Strongly disagree	Strongly agree	Agree	Agree	Yes	Yes	Sometimes	Yes	Disagree	More than 5 years ago	In the past 3 months	In the past 3 months	Yes	Most -- 75%	No	No	Yes	No	No	[Skipped]	Yes	224
Female	50	Some college, Associate's Degree, or Technical Degree	No	3	No	6	4	Sometimes	Disagree	Disagree	Strongly agree	Strongly agree	Strongly agree	Yes	Yes	Often	Yes	Neither agree nor disagree	Never in your life	In the past 3 months	In the past 3 months	Yes	Some -- 25%	No	No	Yes	No	No	[Skipped]	Yes	225
Female	34	Some college, Associate's Degree, or Technical Degree	Yes	2	No	6	1	Never	Disagree	Disagree	Agree	Agree	Strongly agree	Yes	Yes	Always	Yes	Disagree	1 to 5 years ago	In the past 3 months	In the past 3 months	No	6	No	No	Yes	No	No	[Skipped]	Yes	16
Male	53	Grade 11 or less	Yes	10	Yes	No	2	Rarely	Disagree	Disagree	Strongly agree	Strongly agree	Strongly agree	Yes	Yes	Often	No	Disagree	In the past 3 months	In the past 3 months	In the past 3 months	Yes	Most -- 75%	No	No	Yes	No	No	[Skipped]	Yes	226
Male	48	Grade 12 or GED	No	3	Yes	No	4	Always	Agree	Agree	Strongly agree	Agree	Strongly agree	Yes	Yes	Never	No	Neither agree nor disagree	Never in your life	In the past 3 months	In the past 3 months	Yes	Some -- 25%	No	No	Yes	No	No	[Skipped]	No	15
Male	39	Grade 12 or GED	No	10	No	6	0	Often	Disagree	Agree	Agree	Agree	Agree	Yes	No	Never	No	Disagree	In the past 3 months	In the past 3 months	In the past 3 months	Yes	Most -- 75%	No	No	No	No	No	[Skipped]	Yes	227
Female	50	Grade 11 or less	No	4	No	6	0	Never	Disagree	Agree	Strongly agree	Strongly agree	Strongly agree	Yes	No	Never	No	Disagree	Never in your life	In the past 3 months	In the past 3 months	Yes	About half -- 50%	No	No	No	No	No	[Skipped]	Yes	228
Female	52	Grade 12 or GED	Yes	2	No	6	0	Sometimes	Agree	Strongly agree	Agree	Agree	Agree	Yes	Yes	Never	No	Agree	Never in your life	More than 5 years ago	More than 5 years ago	Yes	Most -- 75%	No	No	Yes	No	No	[Skipped]	Yes	229
Female	49	Grade 12 or GED	No	4	Yes	Yes	1	Sometimes	Agree	Disagree	Strongly agree	Agree	Agree	No	6	6	6	Disagree	In the past 3 months	In the past 3 months	In the past 3 months	No	6	No	No	Yes	No	No	[Skipped]	Yes	230
Male	61	Grade 11 or less	No	2	Yes	No	0	Never	Strongly disagree	Strongly disagree	Agree	Strongly agree	Strongly agree	Yes	No	Sometimes	No	Disagree	Never in your life	In the past 3 months	In the past 3 months	Yes	Most -- 75%	No	No	Yes	No	No	[Skipped]	Yes	231
Male	50	Grade 11 or less	No	1	Yes	No	0	Never	Agree	Agree	Agree	Agree	Agree	Yes	Yes	Sometimes	No	Agree	In the past 3 months	In the past 3 months	In the past 3 months	Yes	About half -- 50%	No	No	Yes	No	No	[Skipped]	No	232
Female	54	Grade 11 or less	No	100	No	6	3	Sometimes	Disagree	Disagree	Strongly agree	Strongly agree	Strongly agree	Yes	Yes	Often	Yes	Disagree	Never in your life	In the past 3 months	In the past 3 months	Yes	Most -- 75%	No	No	Yes	No	No	[Skipped]	Yes	233
Male	58	Some college, Associate's Degree, or Technical Degree	No	15	Yes	No	1	Sometimes	Strongly agree	Strongly agree	Strongly agree	Strongly agree	Strongly agree	Yes	No	Never	No	Strongly agree	In the past 3 months	In the past 3 months	In the past 3 months	Yes	About half -- 50%	No	No	Yes	No	No	[Skipped]	Yes	234
Female	57	Grade 11 or less	No	10	Yes	No	0	Rarely	Agree	Agree	Agree	Strongly agree	Strongly agree	Yes	Yes	Never	No	Strongly agree	Never in your life	More than 5 years ago	More than 5 years ago	Yes	All -- 100%	No	No	Yes	No	No	[Skipped]	Yes	235
Female	59	Grade 12 or GED	Yes	0	6	6	0	Never	Agree	Disagree	Strongly agree	Strongly agree	Agree	Yes	No	Never	No	Disagree	6 to 12 months ago	1 to 5 years ago	1 to 5 years ago	Yes	None -- 0%	No	No	Yes	No	No	[Skipped]	Yes	236
Male	43	Grade 11 or less	No	1	No	6	0	Often	Disagree	Disagree	Agree	Agree	Agree	Yes	No	Never	No	Neither agree nor disagree	In the past 3 months	In the past 3 months	In the past 3 months	Yes	All -- 100%	No	No	Yes	No	No	[Skipped]	Yes	237
Female	50	Grade 12 or GED	Yes	6	Yes	No	0	Never	Disagree	Disagree	Strongly agree	Strongly agree	Agree	Yes	Yes	Sometimes	Yes	Strongly disagree	1 to 5 years ago	6 to 12 months ago	More than 5 years ago	Yes	About half -- 50%	No	No	Yes	No	No	[Skipped]	Yes	238
Male	26	Grade 11 or less	Yes	6	Don't Know	6	4	Sometimes	Disagree	Disagree	Agree	Agree	Agree	Yes	Yes	Often	Yes	Neither agree nor disagree	More than 5 years ago	In the past 3 months	In the past 3 months	Yes	Some -- 25%	No	No	No	No	No	[Skipped]	Yes	16
Male	47	Grade 12 or GED	Yes	4	Yes	No	2	Sometimes	Agree	Neither agree nor disagree	Agree	Agree	Strongly agree	Yes	Yes	Sometimes	Yes	Strongly disagree	6 to 12 months ago	In the past 3 months	6 to 12 months ago	No	6	No	No	Yes	No	No	[Skipped]	Yes	239
Female	42	Some college, Associate's Degree, or Technical Degree	Yes	6	Yes	No	0	Always	Disagree	Disagree	Agree	Agree	Agree	Yes	No	Never	Yes	Disagree	More than 5 years ago	4 to 6 months ago	4 to 6 months ago	Yes	All -- 100%	No	No	Yes	No	No	[Skipped]	Yes	17
Male	55	Grade 12 or GED	No	1	Yes	No	0	Often	Strongly agree	Strongly agree	Agree	Strongly agree	Strongly agree	Yes	No	Never	No	Disagree	6 to 12 months ago	6 to 12 months ago	6 to 12 months ago	Yes	Some -- 25%	No	No	Yes	No	No	[Skipped]	Yes	240
Male	70	Grade 11 or less	Yes	0	6	6	0	Often	Strongly agree	Strongly agree	Strongly agree	Strongly agree	Strongly agree	Yes	No	Never	No	Disagree	1 to 5 years ago	In the past 3 months	In the past 3 months	Yes	Most -- 75%	No	No	No	No	No	[Skipped]	Yes	16
Male	29	Grade 11 or less	Yes	2	No	6	0	Sometimes	Disagree	Disagree	Agree	Agree	Agree	Yes	No	Rarely	No	Disagree	Never in your life	In the past 3 months	In the past 3 months	Yes	Most -- 75%	No	No	No	No	No	[Skipped]	No	241
Female	57	Grade 11 or less	No	0	6	6	0	Rarely	Agree	Disagree	Strongly agree	Agree	Agree	No	6	6	6	Disagree	Never in your life	More than 5 years ago	More than 5 years ago	No	6	No	No	Yes	No	No	[Skipped]	Yes	242
Male	62	Grade 11 or less	No	50	No	6	5	Often	Agree	Agree	Agree	Agree	Agree	Yes	No	Never	No	Disagree	4 to 6 months ago	In the past 3 months	In the past 3 months	Yes	Some -- 25%	No	No	No	No	No	[Skipped]	Yes	243
Male	68	Grade 11 or less	Yes	3	Yes	No	2	Sometimes	Strongly agree	Strongly agree	Strongly agree	Strongly agree	Strongly agree	Yes	Yes	Never	No	Strongly agree	In the past 3 months	In the past 3 months	In the past 3 months	Yes	About half -- 50%	No	No	No	No	No	[Skipped]	Yes	244
Male	60	Grade 12 or GED	Yes	12	Yes	No	3	Often	Disagree	Disagree	Agree	Agree	Agree	Yes	Yes	Often	Yes	Disagree	6 to 12 months ago	In the past 3 months	In the past 3 months	Yes	About half -- 50%	No	No	Yes	No	No	[Skipped]	Yes	18
Female	51	Grade 11 or less	No	0	6	6	0	Rarely	Strongly agree	Strongly agree	Agree	Strongly agree	Strongly agree	Yes	No	Never	No	Agree	Never in your life	In the past 3 months	Never in your life	Yes	Some -- 25%	No	No	Yes	No	No	[Skipped]	Yes	15
Male	48	Grade 11 or less	No	3	Yes	No	0	Often	Disagree	Disagree	Agree	Agree	Agree	Yes	Yes	Sometimes	No	Disagree	Never in your life	1 to 5 years ago	1 to 5 years ago	Yes	Most -- 75%	No	No	Yes	No	No	[Skipped]	Yes	245
Female	60	Some college, Associate's Degree, or Technical Degree	No	1	No	6	0	Never	Agree	Agree	Agree	Agree	Agree	Yes	No	Never	No	Disagree	Never in your life	More than 5 years ago	More than 5 years ago	Yes	Most -- 75%	No	No	Yes	No	No	[Skipped]	Yes	246
Male	56	Grade 12 or GED	No	2	Yes	No	1	Rarely	Agree	Agree	Agree	Agree	Agree	Yes	Yes	Never	No	Disagree	6 to 12 months ago	6 to 12 months ago	6 to 12 months ago	Yes	Some -- 25%	No	No	Yes	No	No	[Skipped]	Yes	247
Male	44	Grade 11 or less	Yes	2	No	6	1	Always	Disagree	Disagree	Agree	Agree	Agree	Yes	Yes	Rarely	Yes	Disagree	More than 5 years ago	In the past 3 months	In the past 3 months	Yes	Most -- 75%	No	No	Yes	No	No	[Skipped]	Yes	17
Male	49	Grade 12 or GED	Yes	20	Yes	No	0	Sometimes	Agree	Disagree	Agree	Agree	Agree	Yes	No	Never	Yes	Disagree	Never in your life	In the past 3 months	In the past 3 months	Yes	About half -- 50%	No	No	Yes	No	No	[Skipped]	Yes	248
Male	39	Grade 12 or GED	No	1	Yes	No	7	Never	Agree	Disagree	Agree	Strongly agree	Strongly agree	Yes	Yes	Often	Yes	Disagree	Never in your life	In the past 3 months	In the past 3 months	Yes	Most -- 75%	No	No	Yes	No	No	[Skipped]	Yes	249
Male	44	Grade 12 or GED	Yes	3	Yes		0	Rarely	Disagree	Disagree	Agree	Agree	Neither agree nor disagree	Yes	No	Never	No	Disagree	Never in your life	In the past 3 months	In the past 3 months	Yes	Most -- 75%	No	No	No	No	No	[Skipped]	Yes	250
Female	57	Grade 11 or less	No	5	Yes	No	2	Sometimes	Agree	Agree	Agree	Agree	Agree	Yes	Yes	Rarely	Yes	Agree	Never in your life	In the past 3 months	More than 5 years ago	Yes	About half -- 50%	No	No	Yes	No	No	[Skipped]	Yes	251
Female	48	Grade 11 or less	No	0	6	6	3	Don't Know	Strongly agree	Strongly agree	Disagree	Strongly agree	Strongly agree	Yes	Yes	Never	No	Agree	Never in your life	6 to 12 months ago	6 to 12 months ago	Yes	Most -- 75%	No	No	Yes	No	No	[Skipped]	No	252
Male	36	Grade 12 or GED	Yes	0	6	6	0	Rarely	Agree	Agree	Agree	Strongly agree	Strongly agree	Yes	Yes	Rarely	No	Disagree	More than 5 years ago	In the past 3 months	In the past 3 months	Yes	About half -- 50%	No	No	No	No	No	[Skipped]	Yes	253
Female	54	Grade 11 or less	No	2	Yes	No	3	Rarely	Strongly agree	Disagree	Strongly agree	Agree	Strongly agree	Yes	Yes	Sometimes	No	Disagree	Never in your life	6 to 12 months ago	6 to 12 months ago	Yes	Most -- 75%	No	No	Yes	No	No	[Skipped]	Yes	19
Male	30	Some college, Associate's Degree, or Technical Degree	Yes	2	No	6	3	Rarely	Disagree	Strongly disagree	Strongly agree	Strongly agree	Strongly agree	Yes	Yes	Sometimes	No	Strongly disagree	In the past 3 months	In the past 3 months	In the past 3 months	Yes	All -- 100%	No	Yes	No	No	No	[Skipped]	Yes	254
Male	54	Grade 11 or less	No	0	6	6	0	Rarely	Agree	Agree	Agree	Agree	Neither agree nor disagree	Yes	No	Never	No	Neither agree nor disagree	Never in your life	4 to 6 months ago	Never in your life	Yes	Some -- 25%	No	No	No	No	No	[Skipped]	Yes	15
Male	53	Grade 11 or less	Yes	10	Yes	No	1	Never	Agree	Agree	Agree	Agree	Agree	Yes	Yes	Always	Yes	Disagree	More than 5 years ago	In the past 3 months	In the past 3 months	No	6	No	No	Yes	No	No	[Skipped]	Yes	18
Male	62	Some college, Associate's Degree, or Technical Degree	Yes	50	Yes	No	1	Never	Agree	Disagree	Strongly agree	Strongly agree	Strongly agree	Yes	Yes	Sometimes	No	Disagree	Never in your life	6 to 12 months ago	1 to 5 years ago	Yes	All -- 100%	No	No	Yes	No	No	[Skipped]	Yes	255
Male	65	Grade 12 or GED	No	2	Yes	No	0	Never	Agree	Strongly disagree	Agree	Strongly agree	Strongly agree	Yes	No	Never	No	Agree	Never in your life	More than 5 years ago	More than 5 years ago	No	6	No	No	No	No	No	[Skipped]	Yes	257
Male	55	Grade 11 or less	No	2	Yes	No	3	Sometimes	Agree	Disagree	Agree	Agree	Agree	Yes	Yes	Sometimes	No	Agree	Never in your life	1 to 5 years ago	1 to 5 years ago	Yes	Most -- 75%	No	No	Yes	No	No	[Skipped]	Yes	258
Male	55	Grade 12 or GED	No	20	Yes	No	0	Rarely	Strongly agree	Agree	Agree	Agree	Strongly agree	Yes	Yes	Never	Yes	Agree	Never in your life	1 to 5 years ago	1 to 5 years ago	Yes	Most -- 75%	No	No	Yes	No	No	[Skipped]	Yes	259
Male	37	Grade 11 or less	Yes	6	No	6	2	Sometimes	Agree	Agree	Agree	Agree	Agree	Yes	No	Never	Yes	Disagree	1 to 5 years ago	In the past 3 months	In the past 3 months	Yes	Most -- 75%	No	No	Yes	No	No	[Skipped]	Yes	20
Male	60	Grade 11 or less	No	5	Yes	No	2	Sometimes	Strongly agree	Disagree	Disagree	Strongly agree	Strongly agree	Yes	Yes	Sometimes	No	Disagree	Never in your life	In the past 3 months	In the past 3 months	Yes	About half -- 50%	No	No	Yes	No	No	[Skipped]	Yes	260
Male	56	Some college, Associate's Degree, or Technical Degree	No	2	Yes	No	1	Rarely	Agree	Agree	Agree	Agree	Strongly agree	Yes	Yes	Rarely	No	Disagree	Never in your life	1 to 5 years ago	1 to 5 years ago	Yes	Some -- 25%	No	No	Yes	No	No	[Skipped]	Yes	261
Male	52	Grade 12 or GED	Yes	50	Yes	Don't Know	3	Often	Agree	Disagree	Agree	Agree	Agree	Yes	Yes	Always	Yes	Disagree	Never in your life	In the past 3 months	More than 5 years ago	Yes	Most -- 75%	No	Yes	No	No	No	[Skipped]	Yes	262
Female	58	Grade 11 or less	No	4	No	6	0	Never	Strongly agree	Neither agree nor disagree	Agree	Agree	Agree	Yes	Yes	Never	No	Agree	Never in your life	In the past 3 months	1 to 5 years ago	Yes	Most -- 75%	No	No	Yes	No	No	[Skipped]	Yes	263
Female	23	Grade 12 or GED	Yes	8	Yes	No	5	Rarely	Disagree	Disagree	Agree	Agree	Agree	Yes	Yes	Rarely	Yes	Disagree	1 to 5 years ago	In the past 3 months	In the past 3 months	Yes	Most -- 75%	Yes	Yes	No	No	No	[Skipped]	Yes	264
Male	39	Grade 12 or GED	Yes	2	Yes	No	2	Never	Disagree	Disagree	Agree	Strongly agree	Strongly agree	Yes	Yes	Never	No	Strongly disagree	1 to 5 years ago	In the past 3 months	In the past 3 months	Yes	Most -- 75%	No	No	Yes	No	No	[Skipped]	Yes	21
Female	27	Some college, Associate's Degree, or Technical Degree	Yes	0	6	6	2	Always	Disagree	Strongly disagree	Agree	Agree	Agree	Yes	Yes	Never	Yes	Disagree	6 to 12 months ago	In the past 3 months	In the past 3 months	Yes	About half -- 50%	No	No	Yes	No	No	[Skipped]	Yes	22
Male	44	Grade 12 or GED	Yes	1	No	6	1	Often	Strongly agree	Agree	Strongly agree	Agree	Agree	Yes	No	Never	No	Agree	4 to 6 months ago	In the past 3 months	In the past 3 months	Yes	Most -- 75%	No	No	No	No	No	[Skipped]	Yes	265
Male	59	Grade 11 or less	No	0	6	6	4	Rarely	Strongly agree	Strongly agree	Strongly agree	Strongly agree	Strongly agree	Yes	No	Never	No	Disagree	In the past 3 months	In the past 3 months	In the past 3 months	Yes	About half -- 50%	No	No	No	No	No	[Skipped]	Yes	266
Female	59	Some college, Associate's Degree, or Technical Degree	No	0	6	6	0	Often	Disagree	Agree	Agree	Strongly agree	Neither agree nor disagree	No	6	6	6	Neither agree nor disagree	Never in your life	More than 5 years ago	More than 5 years ago	Yes	Some -- 25%	No	No	No	No	No	[Skipped]	Yes	23
Male	35	Grade 11 or less	Yes	5	No	6	3	Always	Disagree	Disagree	Agree	Agree	Strongly agree	Yes	Yes	Sometimes	No	Disagree	More than 5 years ago	In the past 3 months	In the past 3 months	Yes	Most -- 75%	No	No	Yes	No	No	[Skipped]	No	22
Male	37	Grade 12 or GED	Yes	4	No	6	1	Always	Disagree	Strongly disagree	Strongly agree	Strongly agree	Strongly agree	Yes	Yes	Often	Yes	Disagree	1 to 5 years ago	In the past 3 months	In the past 3 months	Yes	Most -- 75%	No	Yes	No	No	No	[Skipped]	Yes	267
Female	43	Grade 11 or less	No	2	Yes	No	0	Never	Disagree	Disagree	Agree	Agree	Agree	Yes	Yes	Sometimes	No	Disagree	Never in your life	In the past 3 months	In the past 3 months	Yes	Most -- 75%	No	No	Yes	No	No	[Skipped]	Yes	268
Male	50	Grade 12 or GED	Yes	5	Yes	No	25	Rarely	Agree	Neither agree nor disagree	Agree	Agree	Agree	Yes	Yes	Always	Yes	Disagree	1 to 5 years ago	In the past 3 months	In the past 3 months	Yes	All -- 100%	No	No	Yes	No	No	[Skipped]	Yes	269
Male	55	Grade 11 or less	Yes	10	Yes	No	3	Always	Disagree	Disagree	Agree	Disagree	Agree	Yes	Yes	Rarely	No	Disagree	More than 5 years ago	1 to 5 years ago	1 to 5 years ago	Yes	About half -- 50%	No	No	Yes	No	No	[Skipped]	Yes	270
Male	51	Grade 12 or GED	Yes	4	Yes	No	1	Rarely	Strongly agree	Strongly agree	Agree	Strongly agree	Strongly agree	Yes	Yes	Never	No	Disagree	In the past 3 months	In the past 3 months	In the past 3 months	Yes	Some -- 25%	No	No	No	No	No	[Skipped]	Yes	271
Male	58	Grade 12 or GED	No	5	No	6	1	Often	Disagree	Disagree	Agree	Agree	Agree	Yes	Yes	Never	Yes	Disagree	Never in your life	In the past 3 months	More than 5 years ago	Yes	Some -- 25%	No	No	No	No	No	[Skipped]	Yes	272
Female	59	Some college, Associate's Degree, or Technical Degree	No	2	No	6	3	Rarely	Agree	Agree	Strongly agree	Agree	Strongly agree	Yes	Yes	Never	No	Strongly disagree	Never in your life	More than 5 years ago	More than 5 years ago	Yes	About half -- 50%	Yes	No	No	Yes	No	[Skipped]	Yes	273
Male	27	Grade 11 or less	No	1	No	6	0	Always	Disagree	Disagree	Strongly agree	Strongly agree	Strongly agree	Yes	No	Never	No	Disagree	In the past 3 months	Never in your life	Never in your life	No	6	No	Yes	No	No	No	[Skipped]	No	274
Male	37	Grade 11 or less	Yes	50	Yes	No	10	Never	Disagree	Strongly disagree	Strongly agree	Strongly agree	Agree	Yes	Yes	Never	No	Neither agree nor disagree	4 to 6 months ago	In the past 3 months	In the past 3 months	Yes	About half -- 50%	No	No	Yes	No	No	[Skipped]	Yes	20
Male	42	Grade 12 or GED	No	20	Yes	No	12	Sometimes	Disagree	Disagree	Agree	Agree	Disagree	Yes	Yes	Sometimes	No	Agree	6 to 12 months ago	In the past 3 months	In the past 3 months	Yes	About half -- 50%	No	No	Yes	No	No	[Skipped]	No	275
Female	41	Some college, Associate's Degree, or Technical Degree	No	4	Yes	No	5	Rarely	Disagree	Strongly disagree	Strongly agree	Strongly agree	Strongly agree	Yes	Yes	Always	No	Strongly disagree	1 to 5 years ago	In the past 3 months	In the past 3 months	Yes	Some -- 25%	Yes	No	No	No	No	[Skipped]	Yes	276
Female	47	Grade 11 or less	No	20	Yes	No	4	Always	Neither agree nor disagree	Neither agree nor disagree	Agree	Strongly agree	Strongly agree	Yes	Yes	Never	No	Strongly agree	Never in your life	1 to 5 years ago	1 to 5 years ago	Yes	All -- 100%	No	No	Yes	No	No	[Skipped]	Yes	277
Female	45	Grade 12 or GED	No	5	No	6	6	Often	Agree	Disagree	Agree	Agree	Strongly agree	Yes	Yes	Never	Yes	Disagree	Never in your life	In the past 3 months	In the past 3 months	No	6	No	No	Yes	No	No	[Skipped]	Yes	278
Female	58	Bachelor's Degree	No	1	No	6	4	Often	Disagree	Strongly disagree	Strongly agree	Strongly agree	Strongly agree	Yes	Yes	Always	No	Strongly disagree	Never in your life	1 to 5 years ago	1 to 5 years ago	Yes	Some -- 25%	No	No	Yes	No	No	[Skipped]	Yes	279
Male	52	Grade 12 or GED	No	8	No	6	0	Often	Disagree	Disagree	Agree	Agree	Agree	Yes	Yes	Never	No	Disagree	In the past 3 months	In the past 3 months	More than 5 years ago	Yes	Most -- 75%	No	No	Yes	No	No	[Skipped]	Yes	280
Male	59	Grade 11 or less	No	6	No	6	1	Sometimes	Agree	Agree	Agree	Agree	Disagree	Yes	No	Never	No	Agree	Never in your life	More than 5 years ago	More than 5 years ago	Yes	About half -- 50%	No	No	Yes	No	No	[Skipped]	Yes	23
Female	60	Grade 12 or GED	No	6	Yes	No	0	Rarely	Agree	Strongly disagree	Strongly agree	Strongly agree	Strongly agree	Yes	Yes	Never	Yes	Strongly disagree	1 to 5 years ago	In the past 3 months	In the past 3 months	Yes	Most -- 75%	No	No	Yes	No	No	[Skipped]	Yes	281
Male	34	Grade 11 or less	Yes	20	Yes	No	6	Never	Disagree	Disagree	Agree	Disagree	Agree	Yes	Yes	Never	Yes	Disagree	1 to 5 years ago	In the past 3 months	In the past 3 months	Yes	Most -- 75%	No	No	Yes	No	No	[Skipped]	Yes	282
Female	47	Grade 11 or less	No	4	No	6	0	Never	Agree	Agree	Agree	Agree	Agree	Yes	Yes	Never	No	Agree	1 to 5 years ago	In the past 3 months	1 to 5 years ago	Yes	All -- 100%	No	Yes	No	No	No	[Skipped]	Yes	283
Male	41	Grade 11 or less	Yes	100	Yes	No	0	Never	Strongly agree	Disagree	Agree	Agree	Agree	Yes	Yes	Always	Yes	Disagree	More than 5 years ago	In the past 3 months	In the past 3 months	Yes	Most -- 75%	No	No	Yes	No	No	[Skipped]	Yes	20
Male	33	Some college, Associate's Degree, or Technical Degree	Yes	10	Yes	No	4	Sometimes	Disagree	Disagree	Agree	Agree	Agree	Yes	Yes	Never	No	Disagree	More than 5 years ago	In the past 3 months	In the past 3 months	Yes	Most -- 75%	No	No	Yes	No	No	[Skipped]	Yes	21
Male	57	Grade 11 or less	No	3	Yes	No	3	Never	Agree	Agree	Agree	Agree	Agree	Yes	Yes	Sometimes	No	Disagree	Never in your life	In the past 3 months	Never in your life	Yes	About half -- 50%	No	No	Yes	No	No	[Skipped]	Yes	19
Male	46	Grade 12 or GED	No	1	No	6	0	Sometimes	Agree	Agree	Agree	Agree	Agree	Yes	No	Never	No	Disagree	Never in your life	In the past 3 months	More than 5 years ago	Yes	Most -- 75%	No	No	No	No	No	[Skipped]	Yes	284
Male	41	Grade 12 or GED	Yes	3	Yes	No	3	Sometimes	Disagree	Disagree	Agree	Strongly agree	Strongly agree	Yes	Yes	Rarely	No	Disagree	1 to 5 years ago	In the past 3 months	In the past 3 months	Yes	About half -- 50%	No	No	Yes	No	No	[Skipped]	Yes	31
Male	38	Grade 12 or GED	Yes	10	Yes	No	15	Never	Disagree	Disagree	Agree	Agree	Agree	Yes	Yes	Often	Yes	Disagree	In the past 3 months	In the past 3 months	In the past 3 months	Yes	Some -- 25%	No	No	Yes	No	No	[Skipped]	Yes	285
Male	35	Grade 12 or GED	Yes	0	6	6	0	Often	Disagree	Disagree	Strongly agree	Strongly agree	Strongly agree	Yes	No	Never	No	Disagree	In the past 3 months	4 to 6 months ago	6 to 12 months ago	Yes	Don't Know	No	No	No	No	No	[Skipped]	Yes	286
Male	51	Some college, Associate's Degree, or Technical Degree	No	20	No	6	0	Often	Strongly agree	Agree	Agree	Neither agree nor disagree	Agree	Yes	No	Never	No	Neither agree nor disagree	Never in your life	More than 5 years ago	More than 5 years ago	Yes	All -- 100%	No	No	No	No	No	[Skipped]	No	287
Male	49	Grade 11 or less	No	3	Yes	No	3	Always	Disagree	Strongly disagree	Strongly agree	Agree	Strongly agree	Yes	Yes	Never	No	Strongly disagree	More than 5 years ago	4 to 6 months ago	4 to 6 months ago	Yes	Some -- 25%	No	No	Yes	No	No	[Skipped]	Yes	26
Male	39	Grade 11 or less	Yes	6	Yes	No	3	Always	Strongly agree	Strongly disagree	Strongly agree	Strongly agree	Strongly agree	Yes	No	Never	No	Strongly disagree	In the past 3 months	In the past 3 months	In the past 3 months	Yes	Most -- 75%	No	No	Yes	No	No	[Skipped]	Yes	27
Male	32	Grade 12 or GED	Yes	4	Yes	No	3	Often	Disagree	Strongly disagree	Strongly agree	Agree	Agree	Yes	Yes	Sometimes	Yes	Disagree	In the past 3 months	In the past 3 months	Never in your life	Yes	Most -- 75%	No	No	Yes	No	No	[Skipped]	Yes	20
Male	48	Grade 11 or less	Yes	32	No	6	2	Often	Neither agree nor disagree	Strongly agree	Agree	Neither agree nor disagree	Agree	No	6	6	6	Strongly agree	More than 5 years ago	In the past 3 months	More than 5 years ago	Yes	Some -- 25%	No	No	No	No	No	[Skipped]	Yes	288
Male	55	Grade 11 or less	No	0	6	6	0	Sometimes	Agree	Agree	Strongly agree	Strongly agree	Strongly agree	Yes	No	Never	No	Agree	Never in your life	More than 5 years ago	More than 5 years ago	Yes	Most -- 75%	No	No	No	No	No	[Skipped]	Yes	289
Male	39	Grade 12 or GED	Yes	4	Yes	No	2	Rarely	Disagree	Strongly disagree	Strongly agree	Strongly agree	Strongly agree	Yes	Yes	Often	Yes	Disagree	More than 5 years ago	In the past 3 months	In the past 3 months	Yes	Most -- 75%	No	No	Yes	No	No	[Skipped]	Yes	290
Female	56	Grade 11 or less	No	3	Yes	No	0	Rarely	Agree	Agree	Agree	Agree	Agree	Yes	Yes	Never	No	Disagree	Never in your life	In the past 3 months	In the past 3 months	Yes	Some -- 25%	No	No	No	No	No	[Skipped]	Yes	28
Male	39	Grade 12 or GED	Yes	40	Yes	No	20	Sometimes	Disagree	Disagree	Agree	Agree	Agree	Yes	Yes	Often	Yes	Disagree	1 to 5 years ago	In the past 3 months	In the past 3 months	Yes	Most -- 75%	No	No	No	No	No	[Skipped]	Yes	291
Female	53	Grade 11 or less	No	0	6	6	0	Never	Disagree	Agree	Agree	Agree	Agree	Yes	Yes	Sometimes	No	Disagree	Never in your life	More than 5 years ago	More than 5 years ago	Yes	About half -- 50%	No	No	Yes	No	No	[Skipped]	Yes	292
Female	46	Grade 11 or less	No	12	Yes	No	2	Never	Strongly agree	Agree	Disagree	Strongly agree	Agree	Yes	Yes	Often	Yes	Disagree	Never in your life	In the past 3 months	In the past 3 months	Yes	All -- 100%	No	No	Yes	No	No	[Skipped]	Yes	18
Female	53	Some college, Associate's Degree, or Technical Degree	No	2	Yes	No	2	Sometimes	Strongly agree	Strongly agree	Strongly agree	Strongly agree	Strongly agree	Yes	No	Never	No	Strongly disagree	Never in your life	4 to 6 months ago	Never in your life	Yes	About half -- 50%	No	No	Yes	No	No	[Skipped]	Yes	293
Female	51	Grade 11 or less	No	2	Yes	No	0	Sometimes	Agree	Agree	Agree	Agree	Agree	Yes	No	Never	No	Disagree	Never in your life	More than 5 years ago	More than 5 years ago	Yes	Some -- 25%	No	No	Yes	No	No	[Skipped]	Yes	49
Female	55	Grade 11 or less	No	1	Yes	No	0	Always	Agree	Agree	Agree	Strongly agree	Agree	Yes	Yes	Always	No	Agree	Never in your life	In the past 3 months	In the past 3 months	Yes	All -- 100%	No	No	No	No	No	[Skipped]	Yes	294
Male	26	Some college, Associate's Degree, or Technical Degree	No	4	No	6	2	Rarely	Disagree	Disagree	Agree	Strongly agree	Strongly agree	Yes	Yes	Never	No	Agree	1 to 5 years ago	In the past 3 months	In the past 3 months	Yes	Most -- 75%	Yes	Yes	No	No	No	[Skipped]	Yes	20
Male	59	Some college, Associate's Degree, or Technical Degree	No	20	No	6	2	Sometimes	Agree	Agree	Agree	Agree	Neither agree nor disagree	Yes	No	Never	No	Agree	Never in your life	6 to 12 months ago	More than 5 years ago	Yes	About half -- 50%	No	No	No	No	No	[Skipped]	Yes	295
Male	60	Grade 11 or less	No	1	No	6	0	Sometimes	Agree	Disagree	Agree	Agree	Strongly agree	No	6	6	6	Disagree	Never in your life	1 to 5 years ago	More than 5 years ago	Yes	Some -- 25%	No	No	No	No	No	[Skipped]	No	296
Male	51	Grade 12 or GED	No	2	No	6	0	Sometimes	Neither agree nor disagree	Agree	Agree	Agree	Agree	Yes	Yes	Sometimes	Yes	Disagree	In the past 3 months	In the past 3 months	Never in your life	Yes	About half -- 50%	No	Yes	No	No	No	[Skipped]	No	297
Male	54	Some college, Associate's Degree, or Technical Degree	Yes	10	No	6	1	Often	Disagree	Strongly disagree	Strongly agree	Strongly agree	Strongly agree	Yes	Yes	Sometimes	Yes	Strongly disagree	1 to 5 years ago	In the past 3 months	Never in your life	Yes	Most -- 75%	No	No	No	No	No	[Skipped]	Yes	298
Male	42	Some college, Associate's Degree, or Technical Degree	No	7	No	6	10	Never	Disagree	Disagree	Agree	Agree	Agree	Yes	Yes	Never	No	Agree	Never in your life	In the past 3 months	In the past 3 months	Yes	Most -- 75%	Yes	Yes	No	No	No	[Skipped]	Yes	299
Male	22	Grade 12 or GED	Yes	6	No	6	7	Rarely	Disagree	Disagree	Agree	Agree	Agree	Yes	Yes	Rarely	Yes	Disagree	4 to 6 months ago	In the past 3 months	In the past 3 months	Yes	About half -- 50%	No	No	No	No	No	[Skipped]	Yes	300
Male	34	Grade 11 or less	Yes	15	Yes	No	4	Never	Disagree	Disagree	Strongly agree	Strongly agree	Strongly agree	Yes	No	Never	No	Strongly disagree	6 to 12 months ago	In the past 3 months	More than 5 years ago	Yes	Most -- 75%	No	No	Yes	No	No	[Skipped]	Yes	301
Female	34	Grade 11 or less	Yes	3	Yes	No	0	Often	Disagree	Agree	Strongly agree	Strongly agree	Strongly agree	Yes	Yes	Always	No	Disagree	More than 5 years ago	In the past 3 months	In the past 3 months	Yes	About half -- 50%	No	No	Yes	No	No	[Skipped]	Yes	27
Female	54	Grade 12 or GED	Yes	25	No	6	1	Sometimes	Strongly agree	Disagree	Strongly agree	Strongly agree	Strongly agree	Yes	Yes	Never	No	Disagree	More than 5 years ago	In the past 3 months	In the past 3 months	Yes	All -- 100%	No	No	No	No	No	[Skipped]	Yes	302
Female	36	Grade 11 or less	No	25	No	6	5	Always	Disagree	Disagree	Agree	Strongly agree	Strongly agree	Yes	Yes	Often	Yes	Disagree	Never in your life	More than 5 years ago	More than 5 years ago	Yes	All -- 100%	No	No	Yes	No	No	[Skipped]	Yes	303
Male	47	Grade 12 or GED	Yes	7	No	6	0	Sometimes	Agree	Agree	Strongly agree	Strongly agree	Agree	Yes	No	Never	No	Agree	Never in your life	In the past 3 months	In the past 3 months	Yes	Most -- 75%	No	No	No	No	No	[Skipped]	Yes	30
Male	31	Grade 11 or less	Yes	1	Yes	No	1	Rarely	Neither agree nor disagree	Disagree	Agree	Agree	Agree	Yes	Yes	Rarely	No	Disagree	1 to 5 years ago	In the past 3 months	In the past 3 months	Yes	Most -- 75%	No	Yes	No	No	No	[Skipped]	Yes	31
Male	50	Grade 11 or less	No	4	No	6	0	Never	Disagree	Disagree	Strongly agree	Strongly agree	Strongly agree	Yes	Yes	Never	No	Disagree	More than 5 years ago	1 to 5 years ago	In the past 3 months	Yes	About half -- 50%	No	No	Yes	No	No	[Skipped]	Yes	32
Male	55	Grade 12 or GED	No	5	Don't Know	6	2	Always	Agree	Agree	Agree	Agree	Agree	Yes	Yes	Sometimes	No	Disagree	Never in your life	1 to 5 years ago	Never in your life	Yes	About half -- 50%	No	No	Yes	No	No	[Skipped]	Yes	304
Male	45	Grade 12 or GED	Yes	4	No	6	2	Sometimes	Disagree	Disagree	Agree	Agree	Agree	Yes	Yes	Often	Yes	Disagree	In the past 3 months	In the past 3 months	In the past 3 months	Yes	All -- 100%	Yes	No	No	No	No	[Skipped]	Yes	305
Male	46	Grade 11 or less	No	10	No	6	5	Sometimes	Strongly disagree	Disagree	Disagree	Disagree	Disagree	Yes	Yes	Often	No	Disagree	1 to 5 years ago	1 to 5 years ago	1 to 5 years ago	Yes	All -- 100%	No	No	Yes	No	No	[Skipped]	Yes	26
Male	38	Grade 12 or GED	Yes	5	Yes	No	8	Never	Strongly agree	Disagree	Agree	Strongly agree	Agree	Yes	Yes	Sometimes	Yes	Disagree	In the past 3 months	In the past 3 months	In the past 3 months	Yes	Most -- 75%	No	No	No	No	No	[Skipped]	Yes	306
Female	48	Some college, Associate's Degree, or Technical Degree	No	6	Yes	No	3	Never	Agree	Agree	Strongly agree	Agree	Agree	Yes	Yes	Often	No	Agree	Never in your life	In the past 3 months	Never in your life	Yes	Most -- 75%	Yes	No	No	No	No	[Skipped]	Yes	28
Male	33	Grade 12 or GED	Yes	2	No	6	0	Rarely	Agree	Disagree	Strongly agree	Strongly agree	Strongly agree	Yes	Yes	Sometimes	Yes	Strongly disagree	In the past 3 months	In the past 3 months	1 to 5 years ago	Yes	Some -- 25%	No	No	No	No	No	[Skipped]	Yes	307
Male	51	Grade 12 or GED	Yes	4	Yes	No	2	Rarely	Agree	Disagree	Agree	Agree	Agree	Yes	Yes	Never	No	Disagree	Never in your life	In the past 3 months	1 to 5 years ago	Yes	Some -- 25%	Yes	No	No	No	No	[Skipped]	Yes	308
Female	32	Grade 12 or GED	No	15	Yes	No	1	Rarely	Disagree	Disagree	Agree	Strongly agree	Disagree	Yes	Yes	Sometimes	Yes	Neither agree nor disagree	1 to 5 years ago	6 to 12 months ago	6 to 12 months ago	Yes	Some -- 25%	No	No	Yes	No	No	[Skipped]	No	309
Male	29	Grade 12 or GED	No	4	Yes	No	0	Rarely	Disagree	Disagree	Agree	Agree	Agree	Yes	Yes	Never	Yes	Disagree	6 to 12 months ago	In the past 3 months	6 to 12 months ago	Yes	Most -- 75%	No	Yes	No	No	No	[Skipped]	Yes	33
Male	48	Grade 12 or GED	Yes	2	Yes	No	1	Never	Disagree	Disagree	Agree	Strongly agree	Strongly agree	Yes	Yes	Never	No	Disagree	Never in your life	In the past 3 months	More than 5 years ago	Yes	Most -- 75%	No	No	Yes	No	No	[Skipped]	Yes	310
Male	33	Grade 12 or GED	No	3	Yes	No	5	Never	Agree	Agree	Agree	Agree	Agree	Yes	No	Never	No	Agree	In the past 3 months	In the past 3 months	In the past 3 months	Yes	All -- 100%	Yes	Yes	No	No	No	[Skipped]	Yes	311
Male	39	Grade 12 or GED	Yes	10	No	6	7	Rarely	Agree	Disagree	Strongly agree	Strongly agree	Strongly disagree	Yes	Yes	Never	Yes	Neither agree nor disagree	More than 5 years ago	1 to 5 years ago	1 to 5 years ago	Yes	About half -- 50%	No	No	Yes	No	No	[Skipped]	Yes	312
Male	53	Grade 12 or GED	No	4	Yes	No	3	Never	Strongly disagree	Strongly disagree	Strongly agree	Strongly agree	Strongly agree	Yes	Yes	Always	Yes	Agree	Never in your life	In the past 3 months	In the past 3 months	Yes	About half -- 50%	No	No	Yes	No	No	[Skipped]	Yes	313
Male	40	Some college, Associate's Degree, or Technical Degree	No	15	Yes	No	10	Sometimes	Neither agree nor disagree	Disagree	Strongly agree	Strongly agree	Neither agree nor disagree	Yes	Yes	Rarely	No	Disagree	More than 5 years ago	In the past 3 months	In the past 3 months	Yes	Some -- 25%	No	No	No	No	No	[Skipped]	Yes	314
Male	54	Grade 11 or less	Yes	10	Yes	No	0	Sometimes	Agree	Agree	Agree	Agree	Agree	No	6	6	6	Disagree	Never in your life	In the past 3 months	Never in your life	No	6	No	No	No	No	No	[Skipped]	Yes	315
Female	57	Some college, Associate's Degree, or Technical Degree	Yes	0	6	6	0	Rarely	Agree	Agree	Agree	Agree	Disagree	No	6	6	6	Neither agree nor disagree	Never in your life	More than 5 years ago	More than 5 years ago	Yes	About half -- 50%	No	No	No	No	No	[Skipped]	Yes	316
Female	49	Grade 11 or less	Yes	0	6	6	0	Often	Agree	Agree	Strongly agree	Agree	Strongly agree	Yes	No	Never	No	Agree	1 to 5 years ago	Never in your life	More than 5 years ago	Yes	All -- 100%	No	No	Yes	No	No	[Skipped]	Yes	26
Female	33	Grade 12 or GED	No	10	Yes	No	15	Rarely	Disagree	Strongly disagree	Neither agree nor disagree	Neither agree nor disagree	Disagree	Yes	Yes	Always	Yes	Strongly disagree	6 to 12 months ago	6 to 12 months ago	6 to 12 months ago	Yes	All -- 100%	No	Yes	No	No	No	[Skipped]	Yes	317
Male	52	Grade 12 or GED	Yes	5	Yes	No	5	Sometimes	Strongly agree	Strongly agree	Strongly agree	Strongly agree	Strongly agree	Yes	No	Never	No	Strongly agree	Never in your life	In the past 3 months	In the past 3 months	Yes	All -- 100%	No	No	Yes	No	No	[Skipped]	Yes	318
Male	42	Some college, Associate's Degree, or Technical Degree	Yes	4	No	6	4	Sometimes	Disagree	Strongly disagree	Strongly agree	Strongly agree	Strongly agree	Yes	Yes	Always	Yes	Disagree	More than 5 years ago	In the past 3 months	In the past 3 months	Yes	Most -- 75%	No	No	Yes	No	No	[Skipped]	Yes	319
Male	54	Grade 12 or GED	No	2	Yes	No	1	Sometimes	Strongly agree	Agree	Strongly agree	Strongly agree	Strongly agree	Yes	Yes	Never	No	Strongly agree	1 to 5 years ago	4 to 6 months ago	1 to 5 years ago	Yes	Most -- 75%	No	Yes	No	No	No	[Skipped]	Yes	33
Male	28	Grade 12 or GED	Yes	12	Yes	No	6	Often	Disagree	Disagree	Agree	Strongly agree	Agree	Yes	Yes	Always	Yes	Disagree	More than 5 years ago	In the past 3 months	In the past 3 months	Yes	About half -- 50%	No	No	No	No	No	[Skipped]	Yes	320
Male	60	Grade 11 or less	No	0	6	6	0	Always	Agree	Agree	Agree	Agree	Agree	Yes	No	Never	No	Disagree	Never in your life	More than 5 years ago	More than 5 years ago	Yes	Most -- 75%	No	No	Yes	No	No	[Skipped]	Yes	321
Female	55	Grade 12 or GED	No	50	Yes	No	3	Always	Disagree	Strongly disagree	Strongly agree	Strongly agree	Strongly agree	Yes	Yes	Often	Yes	Disagree	More than 5 years ago	In the past 3 months	In the past 3 months	Yes	Most -- 75%	No	No	Yes	No	No	[Skipped]	Yes	322
Male	25	Grade 12 or GED	No	5	No	6	0	Sometimes	Disagree	Disagree	Strongly agree	Strongly agree	Agree	Yes	Yes	Never	Yes	Disagree	In the past 3 months	In the past 3 months	In the past 3 months	Yes	Some -- 25%	No	Yes	No	No	No	[Skipped]	Yes	323
Male	55	Grade 12 or GED	No	0	6	6	1	Never	Agree	Agree	Agree	Agree	Agree	Yes	Yes	Sometimes	No	Disagree	Never in your life	In the past 3 months	In the past 3 months	Yes	About half -- 50%	Yes	Yes	No	No	Yes	Seroquel	Yes	28
Male	51	Grade 12 or GED	No	2	Yes	No	2	Never	Strongly agree	Strongly agree	Strongly agree	Strongly agree	Strongly agree	Yes	Yes	Never	No	Agree	Never in your life	In the past 3 months	More than 5 years ago	Yes	All -- 100%	No	Yes	No	No	No	[Skipped]	Yes	324
Female	23	Grade 12 or GED	Yes	13	No	6	3	Sometimes	Strongly disagree	Strongly disagree	Strongly agree	Strongly agree	Strongly agree	Yes	Yes	Always	Yes	Strongly disagree	In the past 3 months	In the past 3 months	In the past 3 months	Yes	Most -- 75%	Yes	Yes	No	No	No	[Skipped]	Yes	325
Female	37	Some college, Associate's Degree, or Technical Degree	No	5	No	6	7	Sometimes	Disagree	Disagree	Agree	Agree	Strongly agree	Yes	Yes	Sometimes	Yes	Neither agree nor disagree	1 to 5 years ago	In the past 3 months	In the past 3 months	Yes	About half -- 50%	No	No	Yes	No	No	[Skipped]	Yes	34
Male	57	Grade 12 or GED	No	10	No	6	4	Rarely	Agree	Disagree	Agree	Agree	Agree	Yes	No	Never	No	Disagree	Never in your life	In the past 3 months	1 to 5 years ago	Yes	Some -- 25%	No	No	Yes	No	No	[Skipped]	No	326
Male	78	Grade 11 or less	No	0	6	6	2	Often	Agree	Agree	Agree	Agree	Agree	No	6	6	6	Disagree	Never in your life	More than 5 years ago	More than 5 years ago	No	6	No	No	No	No	No	[Skipped]	Yes	24
Female	25	Grade 12 or GED	Yes	13	No	6	2	Rarely	Agree	Disagree	Agree	Agree	Agree	Yes	Yes	Sometimes	Yes	Disagree	More than 5 years ago	In the past 3 months	In the past 3 months	Yes	Most -- 75%	Yes	Yes	No	No	No	[Skipped]	Yes	35
Male	57	Grade 11 or less	No	3	No	6	2	Never	Strongly agree	Agree	Strongly agree	Agree	Strongly agree	Yes	No	Never	No	Disagree	Never in your life	1 to 5 years ago	More than 5 years ago	Yes	Most -- 75%	No	No	No	No	No	[Skipped]	Yes	327
Male	59	Grade 11 or less	No	6	Yes	No	2	Always	Agree	Agree	Agree	Agree	Agree	Yes	No	Sometimes	No	Strongly agree	Never in your life	In the past 3 months	Never in your life	Yes	All -- 100%	No	No	No	No	No	[Skipped]	No	328
Male	59	Grade 12 or GED	Yes	4	Yes	No	1	Never	Disagree	Disagree	Agree	Agree	Agree	Yes	Yes	Always	Yes	Disagree	In the past 3 months	In the past 3 months	In the past 3 months	Yes	About half -- 50%	No	No	No	No	No	[Skipped]	Yes	36
Female	50	Grade 11 or less	No	30	Yes	No	5	Always	Strongly agree	Strongly agree	Strongly agree	Strongly agree	Strongly agree	Yes	Yes	Always	Yes	Strongly agree	Never in your life	In the past 3 months	In the past 3 months	Yes	Some -- 25%	No	No	Yes	No	No	[Skipped]	Yes	37
Male	51	Grade 12 or GED	Yes	3	No	6	5	Never	Agree	Agree	Agree	Agree	Agree	Yes	No	Never	No	Disagree	6 to 12 months ago	6 to 12 months ago	More than 5 years ago	Yes	Some -- 25%	No	No	No	No	No	[Skipped]	Yes	329
Male	43	Grade 12 or GED	Yes	0	6	6	0	Often	Disagree	Disagree	Agree	Agree	Agree	Yes	Yes	Rarely	No	Disagree	Never in your life	In the past 3 months	In the past 3 months	Yes	Most -- 75%	No	No	Yes	No	No	[Skipped]	Yes	330
Male	35	Some college, Associate's Degree, or Technical Degree	Yes	15	Yes	No	20	Rarely	Agree	Agree	Agree	Agree	Agree	Yes	No	Never	No	Disagree	1 to 5 years ago	In the past 3 months	In the past 3 months	Yes	About half -- 50%	Yes	Yes	No	No	No	[Skipped]	Yes	331
Male	64	Grade 12 or GED	No	0	6	6	2	Often	Agree	Disagree	Agree	Agree	Agree	Yes	Yes	Never	No	Disagree	Never in your life	In the past 3 months	6 to 12 months ago	Yes	About half -- 50%	No	No	No	No	No	[Skipped]	Yes	332
Male	49	Grade 12 or GED	Yes	40	Don't Know	6	2	Sometimes	Neither agree nor disagree	Strongly agree	Agree	Agree	Agree	Yes	Yes	Sometimes	No	Disagree	More than 5 years ago	In the past 3 months	More than 5 years ago	Yes	Most -- 75%	No	No	No	No	No	[Skipped]	Yes	333
Male	49	Grade 11 or less	Yes	6	Yes	No	2	Rarely	Agree	Strongly disagree	Agree	Strongly agree	Agree	Yes	Yes	Rarely	Yes	Neither agree nor disagree	In the past 3 months	In the past 3 months	In the past 3 months	Yes	All -- 100%	No	No	Yes	No	No	[Skipped]	No	334
Male	22	Some college, Associate's Degree, or Technical Degree	No	5	Yes	No	5	Rarely	Neither agree nor disagree	Disagree	Agree	Neither agree nor disagree	Agree	Yes	Yes	Rarely	No	Agree	In the past 3 months	In the past 3 months	In the past 3 months	Yes	Most -- 75%	No	No	No	No	No	[Skipped]	Yes	335
Male	38	Grade 12 or GED	No	2	Yes	No	0	Rarely	Disagree	Disagree	Strongly agree	Strongly agree	Agree	Yes	Yes	Rarely	Yes	Disagree	More than 5 years ago	In the past 3 months	In the past 3 months	Yes	Most -- 75%	No	No	Yes	No	No	[Skipped]	Yes	35
Female	46	Grade 11 or less	No	3	Yes	No	3	Sometimes	Agree	Disagree	Strongly agree	Strongly agree	Strongly agree	Yes	Yes	Always	No	Disagree	Never in your life	6 to 12 months ago	More than 5 years ago	Yes	All -- 100%	No	No	No	No	No	[Skipped]	Yes	336
Female	54	Some college, Associate's Degree, or Technical Degree	No	30	Yes	No	2	Never	Agree	Disagree	Agree	Agree	Agree	Yes	Yes	Rarely	No	Disagree	Never in your life	1 to 5 years ago	1 to 5 years ago	Yes	About half -- 50%	No	No	Yes	No	No	[Skipped]	Yes	337
Female	47	Grade 12 or GED	Yes	2	No	6	1	Never	Disagree	Disagree	Agree	Agree	Agree	Yes	No	Never	No	Agree	In the past 3 months	In the past 3 months	More than 5 years ago	Yes	Most -- 75%	No	No	No	No	No	[Skipped]	Yes	338
Female	53	Grade 12 or GED	Yes	4	Yes	No	0	Rarely	Neither agree nor disagree	Disagree	Strongly agree	Agree	Strongly agree	Yes	Yes	Sometimes	Yes	Neither agree nor disagree	Never in your life	1 to 5 years ago	1 to 5 years ago	Yes	All -- 100%	No	No	Yes	No	No	[Skipped]	Yes	339
Male	50	Grade 12 or GED	Yes	2	Yes	No	0	Always	Strongly disagree	Strongly disagree	Strongly agree	Strongly agree	Strongly agree	Yes	No	Never	No	Disagree	4 to 6 months ago	In the past 3 months	In the past 3 months	Yes	Most -- 75%	No	No	No	No	No	[Skipped]	Yes	340
Male	22	Grade 11 or less	No	4	Yes	No	3	Never	Agree	Agree	Strongly agree	Strongly agree	Strongly agree	Yes	Yes	Sometimes	No	Strongly disagree	1 to 5 years ago	In the past 3 months	In the past 3 months	Yes	About half -- 50%	No	No	Yes	No	No	[Skipped]	Yes	341
Female	37	Some college, Associate's Degree, or Technical Degree	No	2	No	6	0	Sometimes	Neither agree nor disagree	Disagree	Agree	Agree	Agree	Yes	Yes	Sometimes	No	Agree	Never in your life	6 to 12 months ago	6 to 12 months ago	Yes	About half -- 50%	No	No	No	No	No	[Skipped]	Yes	342
Male	63	Grade 12 or GED	No	0	6	6	0	Never	Agree	Agree	Strongly agree	Strongly agree	Agree	Yes	No	Never	No	Agree	Never in your life	More than 5 years ago	More than 5 years ago	Yes	About half -- 50%	No	No	Yes	No	No	[Skipped]	Yes	343
Male	44	Grade 11 or less	No	9	No	6	2	Sometimes	Agree	Disagree	Agree	Agree	Agree	Yes	Yes	Always	Yes	Disagree	Never in your life	In the past 3 months	Never in your life	Yes	All -- 100%	Yes	Yes	No	No	No	[Skipped]	No	36
Male	44	Some college, Associate's Degree, or Technical Degree	No	10	Yes	No	2	Rarely	Agree	Disagree	Strongly agree	Strongly agree	Strongly agree	Yes	Yes	Always	No	Strongly disagree	In the past 3 months	In the past 3 months	In the past 3 months	Yes	All -- 100%	No	No	Yes	No	No	[Skipped]	Yes	344
Male	65	Grade 11 or less	No	5	Yes	No	3	Often	Agree	Disagree	Agree	Agree	Agree	No	6	6	6	Agree	Never in your life	More than 5 years ago	More than 5 years ago	Yes	About half -- 50%	No	No	No	No	No	[Skipped]	Yes	345
Male	44	Grade 12 or GED	Yes	1	No	6	0	Sometimes	Agree	Agree	Agree	Agree	Agree	Yes	Yes	Rarely	No	Agree	Never in your life	In the past 3 months	In the past 3 months	Yes	Most -- 75%	No	No	Yes	No	No	[Skipped]	Yes	38
Male	51	Grade 12 or GED	Yes	0	6	6	0	Never	Strongly agree	Agree	Strongly agree	Strongly agree	Strongly agree	Yes	No	Never	No	Disagree	Never in your life	4 to 6 months ago	Never in your life	Yes	Most -- 75%	No	No	No	No	No	[Skipped]	Yes	10
Female	50	Grade 12 or GED	No	1	Yes	No	0	Always	Disagree	Disagree	Strongly agree	Strongly agree	Strongly agree	Yes	No	Never	No	Disagree	More than 5 years ago	In the past 3 months	In the past 3 months	Yes	Most -- 75%	No	No	Yes	No	No	[Skipped]	Yes	32
Male	25	Grade 12 or GED	Yes	0	6	6	0	Sometimes	Strongly agree	Agree	Agree	Strongly agree	Agree	Yes	Yes	Never	No	Disagree	6 to 12 months ago	In the past 3 months	1 to 5 years ago	Yes	Most -- 75%	No	No	Yes	No	No	[Skipped]	Yes	346
Female	47	Grade 11 or less	No	12	Yes	No	10	Never	Agree	Disagree	Agree	Strongly agree	Strongly agree	Yes	Yes	Sometimes	Yes	Disagree	Never in your life	In the past 3 months	In the past 3 months	Yes	Most -- 75%	No	No	Yes	No	No	[Skipped]	Yes	37
Female	44	Some college, Associate's Degree, or Technical Degree	No	12	Yes	No	0	Often	Strongly disagree	Strongly disagree	Strongly agree	Strongly agree	Strongly agree	Yes	Yes	Often	Yes	Strongly disagree	More than 5 years ago	More than 5 years ago	More than 5 years ago	Yes	Most -- 75%	No	No	Yes	No	No	[Skipped]	Yes	40
Male	48	Grade 12 or GED	No	0	6	6	2	Never	Agree	Agree	Strongly agree	Strongly agree	Strongly agree	Yes	Yes	Often	No	Agree	Never in your life	1 to 5 years ago	1 to 5 years ago	Yes	All -- 100%	No	No	Yes	No	No	[Skipped]	Yes	34
Male	55	Grade 11 or less	Yes	25	Yes	No	4	Rarely	Disagree	Strongly agree	Strongly agree	Strongly agree	Strongly agree	Yes	Yes	Often	Yes	Disagree	Never in your life	In the past 3 months	In the past 3 months	Yes	Most -- 75%	Yes	No	No	No	No	[Skipped]	Yes	38
Female	54	Grade 12 or GED	No	10	Yes	No	10	Always	Disagree	Disagree	Agree	Strongly agree	Agree	Yes	Yes	Always	Yes	Disagree	More than 5 years ago	More than 5 years ago	More than 5 years ago	Yes	Most -- 75%	No	No	Yes	No	No	[Skipped]	Yes	34
Male	55	Grade 11 or less	No	0	6	6	2	Never	Disagree	Disagree	Disagree	Disagree	Disagree	No	6	6	6	Strongly agree	Never in your life	In the past 3 months	In the past 3 months	Yes	About half -- 50%	No	No	No	No	No	[Skipped]	Yes	347
Male	39	Grade 12 or GED	Yes	5	No	6	5	Never	Disagree	Strongly disagree	Strongly agree	Strongly agree	Strongly agree	Yes	Yes	Sometimes	No	Agree	In the past 3 months	In the past 3 months	In the past 3 months	Yes	Most -- 75%	Yes	Yes	No	Yes	No	[Skipped]	Yes	348
Female	53	Grade 11 or less	Yes	0	6	6	0	Sometimes	Strongly agree	Strongly agree	Strongly agree	Strongly agree	Strongly agree	Yes	No	Never	No	Disagree	More than 5 years ago	Never in your life	More than 5 years ago	Yes	About half -- 50%	No	No	No	No	No	[Skipped]	Yes	349
Male	43	Grade 12 or GED	No	13	Yes	No	0	Rarely	Disagree	Disagree	Strongly agree	Strongly agree	Strongly agree	Yes	Yes	Often	Yes	Disagree	More than 5 years ago	6 to 12 months ago	6 to 12 months ago	Yes	Most -- 75%	No	No	No	No	No	[Skipped]	Yes	10
Male	31	Some college, Associate's Degree, or Technical Degree	No	10	Yes	No	8	Often	Strongly disagree	Strongly disagree	Strongly agree	Strongly agree	Strongly agree	Yes	Yes	Often	Yes	Strongly disagree	1 to 5 years ago	6 to 12 months ago	6 to 12 months ago	Yes	Some -- 25%	No	No	Yes	No	No	[Skipped]	Yes	34
Female	39	Grade 11 or less	Yes	12	Yes	No	0	Rarely	Disagree	Agree	Strongly agree	Strongly agree	Strongly agree	Yes	Yes	Often	Yes	Strongly disagree	Never in your life	In the past 3 months	In the past 3 months	Yes	Most -- 75%	No	No	No	No	No	[Skipped]	Yes	350
Male	25	Grade 11 or less	No	5	Yes	No	4	Often	Neither agree nor disagree	Disagree	Strongly agree	Agree	Agree	Yes	No	Never	No	Disagree	6 to 12 months ago	In the past 3 months	In the past 3 months	Yes	About half -- 50%	Yes	No	No	No	No	[Skipped]	Yes	351
Male	22	Grade 11 or less	Yes	2	No	6	3	Rarely	Agree	Agree	Agree	Neither agree nor disagree	Strongly agree	Yes	No	Never	No	Disagree	In the past 3 months	In the past 3 months	In the past 3 months	Yes	About half -- 50%	No	No	Yes	No	No	[Skipped]	Yes	352
Female	39	Grade 11 or less	Yes	6	Yes	No	1	Never	Strongly disagree	Strongly disagree	Strongly agree	Strongly agree	Strongly agree	Yes	Yes	Always	Yes	Strongly disagree	In the past 3 months	In the past 3 months	In the past 3 months	Yes	Most -- 75%	Yes	No	No	No	No	[Skipped]	Yes	353
Male	48	Some college, Associate's Degree, or Technical Degree	Yes	2	No	6	0	Never	Agree	Agree	Agree	Agree	Agree	Yes	No	Never	No	Neither agree nor disagree	6 to 12 months ago	Never in your life	6 to 12 months ago	Yes	Some -- 25%	No	No	No	No	No	[Skipped]	Yes	354
Male	57	Grade 11 or less	Yes	0	6	6	0	Always	Disagree	Strongly disagree	Agree	Strongly agree	Agree	Yes	Yes	Sometimes	No	Disagree	Never in your life	In the past 3 months	1 to 5 years ago	Yes	Most -- 75%	No	Yes	No	No	No	[Skipped]	Yes	355
Female	62	Grade 11 or less	No	4	Yes	No	2	Always	Disagree	Disagree	Strongly agree	Agree	Agree	Yes	No	Never	No	Agree	In the past 3 months	1 to 5 years ago	More than 5 years ago	Yes	All -- 100%	No	No	No	No	No	[Skipped]	No	37
Male	64	Some college, Associate's Degree, or Technical Degree	No	0	6	6	0	Never	Agree	Agree	Agree	Agree	Agree	Yes	No	Never	No	Agree	Never in your life	1 to 5 years ago	1 to 5 years ago	Yes	None -- 0%	No	No	No	No	No	[Skipped]	Yes	356
Male	37	Grade 12 or GED	No	10	Yes	No	1	Rarely	Disagree	Strongly disagree	Strongly agree	Strongly agree	Strongly agree	Yes	Yes	Always	Yes	Agree	Never in your life	In the past 3 months	In the past 3 months	Yes	Most -- 75%	No	No	Yes	No	No	[Skipped]	Yes	38
Male	57	Grade 11 or less	No	20	Yes	No	10	Rarely	Strongly disagree	Strongly disagree	Strongly agree	Strongly agree	Strongly agree	Yes	Yes	Always	Yes	Agree	1 to 5 years ago	4 to 6 months ago	1 to 5 years ago	Yes	Most -- 75%	No	Yes	No	No	No	[Skipped]	Yes	357
Female	50	Grade 11 or less	No	4	Yes	No	3	Always	Disagree	Disagree	Strongly agree	Strongly agree	Strongly agree	Yes	No	Never	No	Disagree	Never in your life	More than 5 years ago	More than 5 years ago	Yes	All -- 100%	No	No	No	No	No	[Skipped]	Yes	358
Male	51	Grade 12 or GED	No	5	No	6	0	Sometimes	Disagree	Disagree	Agree	Agree	Agree	Yes	Yes	Sometimes	No	Disagree	Never in your life	6 to 12 months ago	Never in your life	Yes	Most -- 75%	No	No	Yes	No	No	[Skipped]	Yes	37
Female	49	Grade 11 or less	Yes	8	Yes	No	2	Sometimes	Agree	Agree	Strongly agree	Strongly agree	Agree	Yes	Yes	Sometimes	No	Neither agree nor disagree	In the past 3 months	In the past 3 months	1 to 5 years ago	Yes	Most -- 75%	No	No	Yes	No	No	[Skipped]	Yes	37
Male	31	Grade 12 or GED	Yes	14	Yes	No	5	Rarely	Neither agree nor disagree	Agree	Strongly agree	Strongly agree	Strongly agree	Yes	Yes	Never	Yes	Disagree	1 to 5 years ago	In the past 3 months	In the past 3 months	Yes	Most -- 75%	No	No	Yes	No	No	[Skipped]	Yes	41
Male	46	Grade 11 or less	Yes	6	Yes	No	3	Rarely	Disagree	Disagree	Agree	Agree	Agree	Yes	Yes	Sometimes	Yes	Disagree	Never in your life	In the past 3 months	In the past 3 months	Yes	About half -- 50%	No	No	Yes	No	No	[Skipped]	Yes	359
Female	47	Grade 11 or less	Yes	4	Yes	No	1	Always	Disagree	Strongly disagree	Strongly agree	Strongly agree	Strongly agree	Yes	Yes	Always	No	Disagree	Never in your life	In the past 3 months	Never in your life	Yes	All -- 100%	No	No	Yes	No	No	[Skipped]	Yes	360
Female	45	Grade 12 or GED	Yes	7	Yes	No	3	Never	Agree	Agree	Agree	Agree	Strongly agree	No	6	6	6	Neither agree nor disagree	Never in your life	In the past 3 months	In the past 3 months	Yes	About half -- 50%	No	No	No	No	No	[Skipped]	Yes	361
Female	57	Some college, Associate's Degree, or Technical Degree	Yes	40	No	6	3	Always	Neither agree nor disagree	Strongly disagree	Strongly agree	Strongly agree	Strongly agree	Yes	Yes	Sometimes	Yes	Strongly disagree	Never in your life	In the past 3 months	In the past 3 months	Yes	Most -- 75%	No	No	Yes	No	No	[Skipped]	Yes	42
Female	46	Grade 12 or GED	No	4	Yes	No	1	Always	Strongly agree	Disagree	Strongly agree	Strongly agree	Strongly agree	Yes	Yes	Rarely	No	Disagree	More than 5 years ago	More than 5 years ago	More than 5 years ago	Yes	All -- 100%	No	No	Yes	No	No	[Skipped]	Yes	362
Female	55	Some college, Associate's Degree, or Technical Degree	Yes	15	No	6	0	Always	Strongly agree	Strongly agree	Strongly agree	Agree	Agree	Yes	No	Never	No	Agree	4 to 6 months ago	4 to 6 months ago	In the past 3 months	Yes	All -- 100%	No	No	Yes	No	No	[Skipped]	Yes	363
Male	55	Some college, Associate's Degree, or Technical Degree	No	0	6	6	0	Rarely	Strongly disagree	Strongly disagree	Strongly agree	Strongly agree	Strongly agree	Yes	Yes	Always	No	Strongly disagree	More than 5 years ago	1 to 5 years ago	1 to 5 years ago	Yes	Most -- 75%	No	No	Yes	No	No	[Skipped]	Yes	364
Male	34	Grade 12 or GED	No	2	Yes	No	7	Sometimes	Agree	Disagree	Strongly agree	Strongly agree	Strongly agree	Yes	No	Never	No	Disagree	1 to 5 years ago	In the past 3 months	In the past 3 months	Yes	Most -- 75%	Yes	Yes	No	No	No	[Skipped]	Yes	365
Male	51	Some college, Associate's Degree, or Technical Degree	Yes	10	Yes	No	4	Often	Disagree	Disagree	Agree	Agree	Strongly agree	Yes	Yes	Sometimes	Yes	Strongly disagree	More than 5 years ago	In the past 3 months	In the past 3 months	Yes	Most -- 75%	No	No	Yes	No	No	[Skipped]	Yes	366
Male	48	Grade 12 or GED	Yes	3	No	6	2	Rarely	Disagree	Disagree	Agree	Agree	Agree	Yes	Yes	Never	Yes	Disagree	Never in your life	1 to 5 years ago	1 to 5 years ago	Yes	Most -- 75%	No	No	Yes	No	No	[Skipped]	Yes	367
Male	52	Grade 12 or GED	Yes	4	No	6	3	Sometimes	Disagree	Strongly disagree	Strongly agree	Strongly agree	Strongly agree	Yes	Yes	Rarely	Yes	Disagree	6 to 12 months ago	In the past 3 months	6 to 12 months ago	Yes	About half -- 50%	No	No	Yes	No	No	[Skipped]	Yes	368
Female	61	Grade 11 or less	Yes	3	Yes	No	1	Often	Strongly agree	Strongly agree	Strongly agree	Agree	Agree	Yes	Yes	Sometimes	No	Agree	6 to 12 months ago	In the past 3 months	More than 5 years ago	Yes	Most -- 75%	No	No	Yes	No	No	[Skipped]	Yes	369
Male	52	Grade 12 or GED	Yes	8	Yes	No	2	Never	Disagree	Disagree	Agree	Strongly agree	Agree	Yes	No	Never	No	Disagree	Never in your life	In the past 3 months	More than 5 years ago	Yes	About half -- 50%	No	No	No	No	No	[Skipped]	Yes	370
Male	60	Grade 12 or GED	No	100	No	6	3	Always	Agree	Agree	Strongly agree	Strongly agree	Strongly agree	Yes	Yes	Always	Yes	Neither agree nor disagree	Never in your life	In the past 3 months	1 to 5 years ago	Yes	About half -- 50%	No	No	Yes	No	No	[Skipped]	Yes	371
Female	28	Grade 12 or GED	Yes	6	No	6	2	Sometimes	Disagree	Neither agree nor disagree	Strongly agree	Agree	Agree	Yes	Yes	Never	No	Disagree	Never in your life	In the past 3 months	In the past 3 months	Yes	All -- 100%	No	No	Yes	No	No	[Skipped]	Yes	41
Male	54	Grade 12 or GED	Yes	25	No	6	5	Rarely	Agree	Disagree	Strongly agree	Strongly agree	Strongly agree	Yes	Yes	Sometimes	No	Agree	1 to 5 years ago	1 to 5 years ago	1 to 5 years ago	Yes	Most -- 75%	No	No	Yes	No	No	[Skipped]	Yes	372
Male	34	Grade 12 or GED	Yes	4	Yes	No	4	Never	Disagree	Disagree	Strongly agree	Strongly agree	Strongly agree	Yes	Yes	Sometimes	Yes	Agree	1 to 5 years ago	In the past 3 months	In the past 3 months	Yes	Most -- 75%	No	No	Yes	No	No	[Skipped]	Yes	373
Male	39	Grade 12 or GED	Yes	30	No	6	0	Sometimes	Disagree	Disagree	Agree	Agree	Agree	Yes	Yes	Often	Yes	Disagree	More than 5 years ago	In the past 3 months	In the past 3 months	Yes	Some -- 25%	No	No	No	No	No	[Skipped]	No	43
Male	49	Grade 12 or GED	No	2	Yes	No	2	Rarely	Disagree	Strongly disagree	Agree	Strongly agree	Agree	Yes	Yes	Rarely	No	Neither agree nor disagree	More than 5 years ago	1 to 5 years ago	1 to 5 years ago	Yes	About half -- 50%	No	No	Yes	No	No	[Skipped]	Yes	374
Male	33	Grade 12 or GED	Yes	3	No	6	2	Always	Disagree	Disagree	Agree	Agree	Neither agree nor disagree	Yes	Yes	Always	Yes	Strongly disagree	Never in your life	In the past 3 months	In the past 3 months	Yes	All -- 100%	No	No	Yes	No	No	[Skipped]	Yes	375
Male	48	Grade 12 or GED	Yes	3	Yes	No	5	Rarely	Disagree	Disagree	Agree	Agree	Strongly agree	Yes	Yes	Rarely	No	Disagree	Never in your life	In the past 3 months	In the past 3 months	Yes	All -- 100%	No	No	No	No	No	[Skipped]	Yes	376
Female	54	Some college, Associate's Degree, or Technical Degree	No	1	Yes	No	1	Never	Disagree	Disagree	Strongly agree	Strongly agree	Agree	Yes	Yes	Often	No	Disagree	Never in your life	In the past 3 months	6 to 12 months ago	Yes	Most -- 75%	No	No	No	No	No	[Skipped]	Yes	377
Female	50	Grade 11 or less	No	1	No	6	0	Rarely	Agree	Disagree	Agree	Agree	Agree	Yes	Yes	Rarely	Yes	Disagree	Never in your life	In the past 3 months	In the past 3 months	Yes	Most -- 75%	No	No	No	No	No	[Skipped]	Yes	378
Female	43	Grade 11 or less	No	1	Yes	No	2	Rarely	Disagree	Disagree	Strongly agree	Strongly agree	Agree	Yes	Yes	Never	No	Disagree	1 to 5 years ago	4 to 6 months ago	4 to 6 months ago	Yes	Most -- 75%	No	Yes	No	No	No	[Skipped]	Yes	379
Male	40	Grade 12 or GED	Yes	10	Yes	No	20	Often	Agree	Agree	Agree	Agree	Agree	Yes	Yes	Never	No	Agree	Never in your life	In the past 3 months	In the past 3 months	Yes	Most -- 75%	No	No	No	No	No	[Skipped]	Yes	380
Male	59	Some college, Associate's Degree, or Technical Degree	No	3	Yes	Don't Know	0	Rarely	Strongly agree	Strongly agree	Neither agree nor disagree	Agree	Neither agree nor disagree	Yes	No	Never	No	Agree	1 to 5 years ago	More than 5 years ago	Never in your life	Yes	About half -- 50%	No	No	No	No	No	[Skipped]	Yes	42
Male	36	Grade 11 or less	Yes	5	No	6	0	Sometimes	Agree	Disagree	Agree	Strongly agree	Agree	Yes	Yes	Sometimes	Yes	Disagree	Never in your life	In the past 3 months	In the past 3 months	Yes	Most -- 75%	No	No	Yes	No	No	[Skipped]	Yes	381
Male	31	Grade 12 or GED	Yes	6	No	6	1	Often	Strongly agree	Strongly agree	Agree	Neither agree nor disagree	Strongly agree	No	6	6	6	Agree	In the past 3 months	In the past 3 months	In the past 3 months	Yes	Most -- 75%	No	No	No	No	No	[Skipped]	No	382
Male	34	Grade 11 or less	No	5	No	6	3	Rarely	Neither agree nor disagree	Disagree	Strongly agree	Strongly agree	Strongly agree	Yes	No	Rarely	No	Disagree	More than 5 years ago	More than 5 years ago	More than 5 years ago	Yes	About half -- 50%	No	No	Yes	No	No	[Skipped]	Yes	383
Male	47	Grade 11 or less	Yes	40	No	6	15	Never	Agree	Neither agree nor disagree	Agree	Agree	Agree	Yes	Yes	Rarely	Yes	Disagree	More than 5 years ago	In the past 3 months	In the past 3 months	Yes	All -- 100%	No	No	No	No	No	[Skipped]	Yes	384
Male	54	Grade 11 or less	Yes	5	Yes	No	7	Sometimes	Strongly agree	Strongly agree	Strongly agree	Strongly agree	Strongly agree	Yes	No	Never	No	Agree	Never in your life	In the past 3 months	1 to 5 years ago	Yes	About half -- 50%	No	Yes	No	No	No	[Skipped]	Yes	385
Male	39	Grade 11 or less	Yes	10	Yes	No	2	Often	Agree	Agree	Agree	Agree	Agree	Yes	No	Rarely	No	Agree	In the past 3 months	In the past 3 months	In the past 3 months	Yes	Most -- 75%	No	No	No	No	No	[Skipped]	Yes	386
Male	41	Grade 12 or GED	Yes	30	No	6	7	Rarely	Neither agree nor disagree	Disagree	Strongly agree	Agree	Agree	Yes	Yes	Often	Yes	Disagree	In the past 3 months	In the past 3 months	In the past 3 months	Yes	About half -- 50%	No	No	No	No	No	[Skipped]	No	43
Male	50	Grade 11 or less	No	6	No	6	0	Sometimes	Agree	Agree	Agree	Agree	Agree	Yes	No	Never	No	Disagree	Never in your life	4 to 6 months ago	4 to 6 months ago	Yes	Some -- 25%	No	No	Yes	No	No	[Skipped]	Yes	387
Female	63	Some college, Associate's Degree, or Technical Degree	No	10	Yes	No	0	Always	Agree	Disagree	Agree	Agree	Disagree	Yes	Yes	Sometimes	No	Disagree	Never in your life	More than 5 years ago	More than 5 years ago	Yes	About half -- 50%	No	No	Yes	No	No	[Skipped]	Yes	388
Male	37	Grade 11 or less	Yes	5	No	6	4	Never	Disagree	Strongly disagree	Strongly agree	Strongly agree	Strongly agree	Yes	Yes	Often	Yes	Disagree	4 to 6 months ago	In the past 3 months	In the past 3 months	Yes	Most -- 75%	No	No	Yes	No	No	[Skipped]	Yes	44
Male	36	Grade 12 or GED	Yes	2	No	6	3	Sometimes	Disagree	Disagree	Agree	Agree	Agree	Yes	Yes	Often	Yes	Agree	Never in your life	In the past 3 months	In the past 3 months	Yes	Most -- 75%	No	No	No	No	No	[Skipped]	No	44
Male	35	Grade 12 or GED	Yes	0	6	6	7	Sometimes	Agree	Disagree	Agree	Agree	Agree	Yes	Yes	Often	Yes	Disagree	In the past 3 months	In the past 3 months	In the past 3 months	Yes	About half -- 50%	No	No	No	No	No	[Skipped]	Yes	389
Male	42	Grade 11 or less	Yes	7	Yes	No	2	Always	Agree	Agree	Agree	Agree	Agree	No	6	6	6	Disagree	In the past 3 months	In the past 3 months	In the past 3 months	Yes	Most -- 75%	No	No	Yes	No	No	[Skipped]	Yes	45
Female	47	Grade 12 or GED	No	2	No	6	1	Always	Neither agree nor disagree	Neither agree nor disagree	Agree	Agree	Agree	Yes	Yes	Rarely	No	Disagree	More than 5 years ago	In the past 3 months	In the past 3 months	Yes	Most -- 75%	No	No	Yes	No	No	[Skipped]	Yes	390
Female	45	Grade 11 or less	Yes	20	No	6	3	Sometimes	Disagree	Disagree	Strongly agree	Strongly agree	Strongly agree	Yes	Yes	Sometimes	No	Agree	1 to 5 years ago	1 to 5 years ago	1 to 5 years ago	Yes	Most -- 75%	No	No	Yes	No	No	[Skipped]	Yes	391
Male	66	Some college, Associate's Degree, or Technical Degree	Yes	4	No	6	7	Often	Agree	Neither agree nor disagree	Agree	Strongly agree	Neither agree nor disagree	Yes	Yes	Often	Yes	Neither agree nor disagree	1 to 5 years ago	In the past 3 months	In the past 3 months	Yes	Most -- 75%	No	No	No	No	No	[Skipped]	Yes	46
Male	52	Grade 12 or GED	No	1	Yes	No	0	Sometimes	Strongly agree	Strongly agree	Strongly agree	Agree	Strongly agree	Yes	No	Never	No	Agree	More than 5 years ago	4 to 6 months ago	Never in your life	Yes	All -- 100%	No	No	Yes	No	No	[Skipped]	Yes	392
Male	58	Grade 12 or GED	No	3	No	6	2	Rarely	Disagree	Agree	Agree	Strongly agree	Agree	Yes	Yes	Sometimes	No	Disagree	Never in your life	In the past 3 months	In the past 3 months	Yes	About half -- 50%	No	No	No	No	No	[Skipped]	Yes	46
Male	54	Grade 12 or GED	No	3	No	6	1	Often	Agree	Disagree	Strongly agree	Strongly agree	Agree	Yes	Yes	Often	No	Disagree	In the past 3 months	More than 5 years ago	More than 5 years ago	Yes	Most -- 75%	No	No	No	Yes	No	[Skipped]	Yes	394
Female	50	Grade 11 or less	No	0	6	6	3	Sometimes	Agree	Agree	Agree	Strongly agree	Strongly agree	Yes	Yes	Sometimes	No	Disagree	Never in your life	In the past 3 months	4 to 6 months ago	Yes	All -- 100%	No	No	Yes	No	No	[Skipped]	Yes	47
Male	50	Grade 12 or GED	Yes	0	6	6	0	Never	Strongly agree	Agree	Agree	Agree	Agree	Yes	Yes	Rarely	No	Disagree	Never in your life	In the past 3 months	Never in your life	Yes	Most -- 75%	No	No	Yes	No	No	[Skipped]	Yes	47
Male	52	Some college, Associate's Degree, or Technical Degree	Yes	0	6	6	2	Rarely	Agree	Strongly agree	Strongly agree	Strongly agree	Strongly agree	Yes	Yes	Rarely	No	Neither agree nor disagree	Never in your life	In the past 3 months	In the past 3 months	Yes	Some -- 25%	No	No	No	No	No	[Skipped]	Yes	395
Male	52	Grade 11 or less	No		No	6	12	Rarely	Disagree	Disagree	Agree	Strongly agree	Strongly agree	Yes	Yes	Sometimes	Yes	Strongly agree	Never in your life	In the past 3 months	In the past 3 months	Yes	All -- 100%	No	No	No	No	No	[Skipped]	Yes	396
Male	44	Grade 12 or GED	Yes	10	Yes	No	3	Rarely	Agree	Disagree	Strongly agree	Strongly agree	Strongly agree	Yes	Yes	Sometimes	No	Strongly disagree	6 to 12 months ago	In the past 3 months	In the past 3 months	Yes	About half -- 50%	No	No	No	No	No	[Skipped]	Yes	397
Male	57	Grade 11 or less	No	0	6	6	0	Never	Agree	Agree	Agree	Agree	Agree	Yes	No	Never	No	Disagree	Never in your life	In the past 3 months	Never in your life	Yes	All -- 100%	No	No	No	No	No	[Skipped]	Yes	398
Female	51	Grade 11 or less	Yes	2	Yes	No	3	Sometimes	Agree	Disagree	Agree	Agree	Agree	Yes	Yes	Always	No	Agree	Never in your life	In the past 3 months	More than 5 years ago	Yes	All -- 100%	No	No	Yes	No	No	[Skipped]	No	399
Female	46	Grade 12 or GED	No	0	6	6	4	Never	Agree	Disagree	Strongly agree	Strongly agree	Strongly disagree	Yes	Yes	Always	Yes	Disagree	Never in your life	In the past 3 months	In the past 3 months	Yes	All -- 100%	Yes	Yes	No	No	No	[Skipped]	Yes	400
Male	48	Grade 12 or GED	Yes	3	Yes	No	0	Always	Agree	Agree	Agree	Agree	Agree	Yes	No	Never	No	Disagree	Never in your life	4 to 6 months ago	4 to 6 months ago	Yes	All -- 100%	No	Yes	No	No	No	[Skipped]	Yes	401
Male	42	Grade 11 or less	No	5	No	6	3	Rarely	Agree	Disagree	Agree	Agree	Agree	Yes	Yes	Sometimes	Yes	Disagree	Never in your life	In the past 3 months	In the past 3 months	Yes	Most -- 75%	Yes	Yes	No	No	No	[Skipped]	Yes	402
Male	64	Grade 11 or less	No	0	6	6	0	Never	Agree	Disagree	Agree	Agree	Strongly agree	Yes	Yes	Never	No	Disagree	Never in your life	More than 5 years ago	More than 5 years ago	Yes	Some -- 25%	No	Yes	No	No	No	[Skipped]	Yes	46
Female	33	Some college, Associate's Degree, or Technical Degree	Yes	3	No	6	3	Sometimes	Disagree	Strongly disagree	Strongly agree	Strongly agree	Strongly agree	Yes	Yes	Sometimes	Yes	Strongly disagree	1 to 5 years ago	In the past 3 months	In the past 3 months	Yes	About half -- 50%	No	Yes	No	No	No	[Skipped]	Yes	403
Female	36	Some college, Associate's Degree, or Technical Degree	Yes	3	Yes	No	6	Rarely	Neither agree nor disagree	Neither agree nor disagree	Agree	Agree	Agree	Yes	Yes	Rarely	No	Strongly agree	1 to 5 years ago	In the past 3 months	In the past 3 months	Yes	About half -- 50%	No	No	Yes	No	No	[Skipped]	Yes	404
Female	51	Grade 11 or less	Yes	4	Yes	No	6	Sometimes	Agree	Disagree	Agree	Agree	Agree	Yes	No	Never	No	Strongly agree	4 to 6 months ago	4 to 6 months ago	4 to 6 months ago	Yes	About half -- 50%	No	No	No	No	No	[Skipped]	Yes	48
Male	46	Grade 12 or GED	Yes	6	Yes	No	1	Rarely	Agree	Neither agree nor disagree	Strongly agree	Strongly agree	Agree	Yes	No	Never	No	Neither agree nor disagree	In the past 3 months	In the past 3 months	In the past 3 months	Yes	Some -- 25%	No	No	No	No	No	[Skipped]	Yes	49
Female	59	Grade 11 or less	No	30	Yes	No	2	Always	Strongly agree	Strongly agree	Strongly agree	Strongly agree	Strongly agree	Yes	Yes	Always	No	Strongly disagree	More than 5 years ago	In the past 3 months	In the past 3 months	Yes	All -- 100%	No	Yes	No	No	No	[Skipped]	Yes	405
Male	50	Grade 12 or GED	No	3	Yes	No	0	Sometimes	Strongly agree	Neither agree nor disagree	Agree	Strongly agree	Agree	Yes	Yes	Sometimes	No	Neither agree nor disagree	More than 5 years ago	Never in your life	Never in your life	Yes	Most -- 75%	No	No	No	No	No	[Skipped]	No	48
Female	61	Grade 12 or GED	No	0	6	6	0	Often	Strongly agree	Agree	Agree	Agree	Neither agree nor disagree	Yes	No	Never	No	Agree	Never in your life	More than 5 years ago	More than 5 years ago	Yes	About half -- 50%	No	No	Yes	No	No	[Skipped]	Yes	406
Male	31	Grade 12 or GED	Yes	10	No	6	5	Always	Disagree	Disagree	Agree	Strongly agree	Neither agree nor disagree	Yes	Yes	Often	Yes	Disagree	In the past 3 months	In the past 3 months	In the past 3 months	Yes	Most -- 75%	Yes	Yes	No	No	No	[Skipped]	Yes	48
Female	53	Grade 12 or GED	Yes	6	Yes	No	1	Sometimes	Agree	Disagree	Strongly agree	Strongly agree	Strongly agree	Yes	Yes	Often	Yes	Disagree	In the past 3 months	In the past 3 months	In the past 3 months	Yes	Most -- 75%	No	No	Yes	No	No	[Skipped]	Yes	407
Male	52	Grade 11 or less	No	6	Yes	No	2	Sometimes	Disagree	Disagree	Agree	Agree	Agree	Yes	Yes	Never	Yes	Disagree	Never in your life	In the past 3 months	In the past 3 months	Yes	All -- 100%	No	No	No	No	No	[Skipped]	No	408
Female	40	Grade 11 or less	Yes	0	6	6	1	Often	Strongly agree	Strongly agree	Strongly agree	Strongly agree	Strongly agree	Yes	Yes	Never	No	Disagree	In the past 3 months	In the past 3 months	1 to 5 years ago	Yes	Most -- 75%	No	No	Yes	No	No	[Skipped]	Yes	49
Male	30	Grade 11 or less	No	5	Yes	No	2	Often	Disagree	Strongly disagree	Agree	Strongly agree	Strongly agree	Yes	Yes	Sometimes	No	Disagree	More than 5 years ago	1 to 5 years ago	1 to 5 years ago	Yes	Most -- 75%	No	No	Yes	No	No	[Skipped]	Yes	409
Male	60	Grade 11 or less	Yes	4	Yes	No	0	Never	Disagree	Disagree	Agree	Strongly agree	Strongly agree	Yes	Yes	Sometimes	No	Disagree	In the past 3 months	In the past 3 months	More than 5 years ago	Yes	About half -- 50%	Yes	Yes	No	No	No	[Skipped]	Yes	410
Female	51	Grade 12 or GED	No	3	Yes	No	4	Rarely	Agree	Neither agree nor disagree	Agree	Agree	Agree	Yes	Yes	Never	Yes	Neither agree nor disagree	Never in your life	In the past 3 months	4 to 6 months ago	Yes	All -- 100%	No	No	No	No	No	[Skipped]	Yes	411
Female	47	Grade 11 or less	Yes	10	No	6	4	Often	Neither agree nor disagree	Disagree	Strongly agree	Strongly agree	Neither agree nor disagree	Yes	Yes	Sometimes	Yes	Disagree	4 to 6 months ago	4 to 6 months ago	4 to 6 months ago	Yes	All -- 100%	No	Yes	No	No	No	[Skipped]	Yes	50
Male	60	Grade 12 or GED	No	0	6	6	0	Always	Strongly agree	Strongly disagree	Strongly agree	Strongly agree	Strongly agree	Yes	No	Never	No	Agree	Never in your life	More than 5 years ago	More than 5 years ago	Yes	All -- 100%	No	No	No	No	No	[Skipped]	Yes	412
Male	54	Grade 12 or GED	Yes	3	Yes	No	1	Never	Agree	Agree	Agree	Agree	Agree	Yes	Yes	Never	No	Agree	1 to 5 years ago	In the past 3 months	In the past 3 months	Yes	About half -- 50%	No	No	Yes	No	No	[Skipped]	Yes	45
Female	62	Grade 12 or GED	No	10	Yes	No	1	Rarely	Agree	Agree	Strongly agree	Neither agree nor disagree	Agree	Yes	No	Never	No	Strongly agree	Never in your life	In the past 3 months	In the past 3 months	Yes	About half -- 50%	No	No	No	No	No	[Skipped]	No	37
Male	55	Grade 12 or GED	No	3	Yes	No	0	Sometimes	Agree	Agree	Agree	Agree	Agree	Yes	No	Never	No	Disagree	Never in your life	In the past 3 months	In the past 3 months	Yes	All -- 100%	No	No	No	No	No	[Skipped]	Yes	413
Female	34	Grade 12 or GED	Yes	0	6	6	0	Never	Disagree	Strongly disagree	Strongly agree	Strongly agree	Strongly agree	Yes	Yes	Sometimes	No	Strongly disagree	More than 5 years ago	In the past 3 months	In the past 3 months	Yes	Most -- 75%	No	No	Yes	No	No	[Skipped]	Yes	414
Male	52	Grade 12 or GED	Yes	2	Yes	No	0	Sometimes	Disagree	Disagree	Agree	Agree	Agree	Yes	Yes	Sometimes	No	Disagree	In the past 3 months	In the past 3 months	4 to 6 months ago	Yes	About half -- 50%	No	No	Yes	No	No	[Skipped]	Yes	415
Male	42	Grade 12 or GED	Yes	4	No	6	2	Sometimes	Strongly agree	Agree	Strongly agree	Strongly agree	Neither agree nor disagree	Yes	Yes	Never	No	Disagree	6 to 12 months ago	In the past 3 months	In the past 3 months	Yes	Most -- 75%	No	No	No	No	No	[Skipped]	Yes	416
Male	56	Grade 12 or GED	Yes	4	No	6	2	Never	Agree	Strongly disagree	Strongly agree	Strongly agree	Strongly agree	Yes	Yes	Always	No	Strongly disagree	1 to 5 years ago	In the past 3 months	More than 5 years ago	Yes	Most -- 75%	No	Yes	No	No	No	[Skipped]	Yes	417
Male	64	Some college, Associate's Degree, or Technical Degree	Yes	4	Yes	No	3	Never	Disagree	Disagree	Agree	Agree	Agree	Yes	Yes	Always	Yes	Agree	Never in your life	In the past 3 months	1 to 5 years ago	Yes	About half -- 50%	Yes	No			No	[Skipped]	Yes	418
Male	57	Grade 11 or less	Yes	0	6	6	0	Never	Agree	Disagree	Strongly agree	Strongly agree	Strongly agree	Yes	No	Never	No	Disagree	Never in your life	More than 5 years ago	More than 5 years ago	Yes	All -- 100%	No	No	No	No	No	[Skipped]	Yes	419
Male	59	Grade 11 or less	No	0	6	6	5	Rarely	Agree	Disagree	Agree	Agree	Agree	Yes	No	Sometimes	No	Disagree	Never in your life	More than 5 years ago	More than 5 years ago	Yes	Most -- 75%	No	No	Yes	No	No	[Skipped]	Yes	420
Female	48	Grade 12 or GED	No	2	Yes	No	3	Never	Strongly agree	Disagree	Strongly agree	Strongly agree	Strongly agree	Yes	Yes	Always	No	Disagree	Never in your life	6 to 12 months ago	6 to 12 months ago	Yes	Most -- 75%	Yes	Yes	No	No	No	[Skipped]	Yes	421
Female	48	Grade 12 or GED	No	3	No	6	1	Rarely	Agree	Disagree	Agree	Strongly agree	Agree	Yes	Yes	Always	Yes	Disagree	Never in your life	In the past 3 months	In the past 3 months	Yes	Most -- 75%	No	No	Yes	No	No	[Skipped]	Yes	422
Male	56	Grade 12 or GED	Yes	3	Yes	No	3	Rarely	Disagree	Disagree	Strongly agree	Strongly agree	Strongly agree	Yes	No	Never	No	Disagree	4 to 6 months ago	4 to 6 months ago	4 to 6 months ago	Yes	All -- 100%	No	No	No	No	No	[Skipped]	Yes	423
Male	48	Grade 12 or GED	No	0	6	6	2	Often	Disagree	Disagree	Agree	Agree	Agree	Yes	Yes	Rarely	No	Agree		In the past 3 months	4 to 6 months ago	Yes	Most -- 75%	No	No	Yes	No	No	[Skipped]	Yes	424
Male	51	Bachelor's Degree	No	2	Yes	No	0	Never	Agree	Agree	Agree	Agree	Agree	Yes	Yes	Never	No	Agree	Never in your life	In the past 3 months	In the past 3 months	Yes	Some -- 25%	No	No	No	No	No	[Skipped]	Yes	425
Male	51	Grade 12 or GED	Yes	10	Yes	No	20	Never	Disagree	Disagree	Agree	Agree	Agree	Yes	No	Never	No	Strongly disagree	More than 5 years ago	In the past 3 months	1 to 5 years ago	Yes	Most -- 75%	No	No	No	No	No	[Skipped]	Yes	426
Male	59	Grade 11 or less	No	0	6	6	0	Sometimes	Agree	Agree	Agree	Agree	Agree	No	6	6	6	Agree	Never in your life	1 to 5 years ago	Never in your life	Yes	About half -- 50%	No	No	Yes	No	No	[Skipped]	Yes	427
Male	60	Some college, Associate's Degree, or Technical Degree	Yes	2	Yes	No	1	Never	Strongly agree	Agree	Strongly agree	Strongly agree	Strongly agree	Yes	Yes	Never	No	Agree	Never in your life	In the past 3 months	More than 5 years ago	Yes	Most -- 75%	No	Yes	No	No	No	[Skipped]	Yes	428
Female	52	Grade 12 or GED	No	10	Yes	No	2	Never	Disagree	Disagree	Agree	Agree	Disagree	Yes	Yes	Never	No	Disagree	6 to 12 months ago	In the past 3 months	1 to 5 years ago	Yes	About half -- 50%	No	No	Yes	No	No	[Skipped]	Yes	429
Male	44	Grade 12 or GED	Yes	2	Yes	No	0	Never	Agree	Disagree	Strongly agree	Strongly agree	Agree	Yes	No	Never	No	Disagree	Never in your life	In the past 3 months	In the past 3 months	Yes	All -- 100%	No	No	No	No	No	[Skipped]	Yes	52
Male	26	Grade 12 or GED	No	2	No	6	2	Sometimes	Strongly agree	Neither agree nor disagree	Strongly agree	Strongly agree	Strongly agree	Yes	Yes	Sometimes	No	Agree	1 to 5 years ago	In the past 3 months	In the past 3 months	Yes	Most -- 75%	Yes	Yes	No	No	No	[Skipped]	Yes	430
Male	56	Grade 12 or GED	Yes	20	Yes	No	15	Rarely	Strongly disagree	Strongly disagree	Strongly agree	Strongly agree	Strongly agree	Yes	Yes	Always	Yes	Strongly disagree	6 to 12 months ago	In the past 3 months	In the past 3 months	Yes	Most -- 75%	No	No	Yes	No	No	[Skipped]	Yes	38
Male	52	Grade 11 or less	No	4	Yes	No	4	Never	Agree	Agree	Strongly agree	Strongly agree	Strongly agree	Yes	Yes	Sometimes	No	Disagree	Never in your life	In the past 3 months	In the past 3 months	Yes	Some -- 25%	No	No	No	No	No	[Skipped]	Yes	431
Male	56	Grade 12 or GED	No	0	6	6	2	Never	Strongly agree	Agree	Agree	Agree	Strongly agree	Yes	No	Never	No	Agree	Never in your life	1 to 5 years ago	1 to 5 years ago	Yes	All -- 100%	No	No	No	No	No	[Skipped]	Yes	432
Female	66	Grade 11 or less	No	30	No	6	2	Never	Agree	Agree	Agree	Agree	Agree	Yes	No	Never	No	Agree	In the past 3 months	In the past 3 months	In the past 3 months	Yes	About half -- 50%	Yes	Yes	No	No	No	[Skipped]	Yes	433
Male	50	Grade 12 or GED	Yes	2	No	6	2	Sometimes	Agree	Agree	Agree	Agree	Strongly agree	Yes	No	Never	No	Agree	Never in your life	In the past 3 months	In the past 3 months	Yes	Most -- 75%	No	No	Yes	No	No	[Skipped]	Yes	434
Male	54	Grade 11 or less	No	5	No	6	2	Rarely	Agree	Disagree	Agree	Agree	Agree	Yes	Yes	Sometimes	No	Disagree	In the past 3 months	In the past 3 months	More than 5 years ago	Yes	All -- 100%	No	No	Yes	No	No	[Skipped]	Yes	435
Male	52	Some college, Associate's Degree, or Technical Degree	Yes	2	Yes	No	1	Rarely	Agree	Neither agree nor disagree	Strongly agree	Strongly agree	Strongly agree	Yes	No	Never	No	Agree	6 to 12 months ago	In the past 3 months	Never in your life	Yes	Most -- 75%	No	No	Yes	No	No	[Skipped]	Yes	38
Male	58	Grade 12 or GED	No	1	Yes	No	1	Often	Disagree	Disagree	Strongly agree	Agree	Agree	Yes	Yes	Sometimes	Yes	Disagree	Never in your life	In the past 3 months	6 to 12 months ago	Yes	Most -- 75%	No	No	Yes	No	No	[Skipped]	Yes	38
Male	64	Grade 11 or less	No	3	Yes	No	0	Never	Agree	Disagree	Agree	Agree	Disagree	Yes	No	Never	No	Disagree	More than 5 years ago	More than 5 years ago	More than 5 years ago	Yes	Some -- 25%	No	No	No	No	No	[Skipped]	Yes	436
Male	32	Some college, Associate's Degree, or Technical Degree	Yes	5	Yes	No	3	Rarely	Disagree	Disagree	Agree	Strongly agree	Strongly agree	Yes	Yes	Never	No	Disagree	In the past 3 months	In the past 3 months	6 to 12 months ago	Yes	Most -- 75%	Yes	Yes	No	No	No	[Skipped]	Yes	437
Male	60	Grade 11 or less	Yes	2	No	6	6	Rarely	Neither agree nor disagree	Disagree	Agree	Agree	Agree	Yes	Yes	Always	No	Disagree	Never in your life	4 to 6 months ago	4 to 6 months ago	Yes	Most -- 75%	No	Yes	No	No	No	[Skipped]	Yes	438
Male	29	Some college, Associate's Degree, or Technical Degree	No	3	Yes	No	1	Rarely	Agree	Disagree	Strongly agree	Strongly agree	Agree	Yes	Yes	Never	No	Strongly disagree	6 to 12 months ago	In the past 3 months	1 to 5 years ago	Yes	Most -- 75%	No	Yes	No	No	No	[Skipped]	Yes	52
Male	41	Grade 12 or GED	No	5	No	6	7	Rarely	Strongly agree	Disagree	Agree	Strongly agree	Agree	Yes	Yes	Rarely	No	Neither agree nor disagree	1 to 5 years ago	1 to 5 years ago	1 to 5 years ago	Yes	About half -- 50%	No	No	Yes	No	No	[Skipped]	Yes	439
Male	55	Grade 11 or less	Yes	4	Yes	No	3	Rarely	Agree	Disagree	Agree	Agree	Agree	Yes	Yes	Sometimes	No	Disagree	In the past 3 months	In the past 3 months	6 to 12 months ago	Yes	Most -- 75%	No	No	Yes	No	No	[Skipped]	Yes	440
Male	58	Grade 11 or less	Yes	1	No	6	5	Never	Agree	Disagree	Agree	Agree	Agree	Yes	Yes	Sometimes	No	Disagree	6 to 12 months ago	In the past 3 months	6 to 12 months ago	Yes	All -- 100%	No	No	No	No	No	[Skipped]	Yes	441
Female	26	Grade 12 or GED	Yes	10	No	6	10	Sometimes	Strongly disagree	Strongly disagree	Strongly agree	Strongly agree	Strongly agree	Yes	Yes	Always	Yes	Strongly disagree	More than 5 years ago	In the past 3 months	In the past 3 months	Yes	Most -- 75%	No	No	No	No	No	[Skipped]	Yes	52
Male	63	Grade 12 or GED	No	2	Yes	No	3	Never	Agree	Agree	Strongly agree	Agree	Agree	Yes	Yes	Always	Yes	Agree	Never in your life	In the past 3 months	In the past 3 months	Yes	About half -- 50%	No	No	No	No	No	[Skipped]	Yes	442
Male	58	Grade 11 or less	No	6	Yes	No	3	Sometimes	Disagree	Agree	Agree	Agree	Agree	Yes	Yes	Sometimes	No	Disagree	Never in your life	In the past 3 months	In the past 3 months	Yes	About half -- 50%	No	No	No	No	No	[Skipped]	Yes	443
Male	36	Grade 11 or less	No	4	Yes	No	0	Rarely	Strongly disagree	Strongly disagree	Strongly agree	Strongly agree	Strongly disagree	Yes	No	Never	No	Disagree	Never in your life	In the past 3 months	1 to 5 years ago	Yes	About half -- 50%	No	No	No	No	No	[Skipped]	Yes	444
Female	53	Grade 11 or less	Yes	10	Yes	No	20	Never	Strongly agree	Strongly agree	Agree	Agree	Strongly agree	Yes	No	Never	No	Agree	1 to 5 years ago	6 to 12 months ago	6 to 12 months ago	Yes	All -- 100%	No	No	Yes	No	No	[Skipped]	Yes	50
Female	41	Grade 11 or less	No	4	Yes	No	2	Never	Disagree	Disagree	Strongly agree	Strongly agree	Strongly agree	Yes	Yes	Always	Yes	Agree	Never in your life	In the past 3 months	In the past 3 months	Yes	Most -- 75%	No	No	Yes	No	No	[Skipped]	Yes	446
Male	49	Some college, Associate's Degree, or Technical Degree	Yes	15	No	6	8	Never	Agree	Disagree	Agree	Agree	Agree	Yes	Yes	Sometimes	Yes	Agree	1 to 5 years ago	In the past 3 months	In the past 3 months	Yes	Most -- 75%	Yes	Yes	No	No	No	[Skipped]	Yes	447
Male	37	Grade 12 or GED	Yes	4	No	6	5	Never	Disagree	Disagree	Agree	Agree	Agree	Yes	Yes	Sometimes	Yes	Disagree	6 to 12 months ago	In the past 3 months	In the past 3 months	Yes	Most -- 75%	No	No	No	No	No	[Skipped]	Yes	448
Male	48	Grade 12 or GED	Yes	3	No	6	7	Often	Strongly agree	Strongly agree	Agree	Strongly agree	Strongly agree	Yes	Yes	Sometimes	Yes	Disagree	1 to 5 years ago	In the past 3 months	In the past 3 months	Yes	Most -- 75%	No	No	No	No	No	[Skipped]	Yes	449
Male	58	Grade 11 or less	No	3	Don't Know	6	1	Sometimes	Agree	Agree	Agree	Agree	Disagree	Yes	No	Never	No	Disagree	In the past 3 months	In the past 3 months	More than 5 years ago	Yes	About half -- 50%	No	No	Yes	No	No	[Skipped]	Yes	450
Female	52	Grade 11 or less	Yes	4	Yes	No	5	Sometimes	Disagree	Disagree	Agree	Agree	Agree	Yes	Yes	Sometimes	Yes	Disagree	1 to 5 years ago	1 to 5 years ago	1 to 5 years ago	Yes	All -- 100%	No	No	No	No	No	[Skipped]	Yes	451
Male	65	Grade 12 or GED	No	5	Yes	No	3	Sometimes	Agree	Disagree	Strongly agree	Agree	Strongly agree	Yes	Yes	Never	No	Disagree	Never in your life	In the past 3 months	In the past 3 months	Yes	About half -- 50%	No	Yes	No	No	No	[Skipped]	Yes	452
Female	51	Grade 11 or less	No	2	Yes	No	0	Rarely	Disagree	Disagree	Strongly agree	Strongly agree	Agree	Yes	Yes	Never	No	Disagree	Never in your life	More than 5 years ago	More than 5 years ago	Yes	About half -- 50%	No	No	Yes	No	No	[Skipped]	Yes	26
Female	67	Grade 12 or GED	No	3	Yes	No	1	Never	Agree	Agree	Strongly agree	Agree	Agree	Yes	Yes	Often	No	Agree	Never in your life	In the past 3 months	Never in your life	Yes	All -- 100%	No	No	No	No	No	[Skipped]	Yes	453
Male	31	Grade 11 or less	Yes	3	Yes	Yes	1	Sometimes	Disagree	Disagree	Strongly agree	Agree	Agree	Yes	Yes	Always	Yes	Disagree	4 to 6 months ago	4 to 6 months ago	4 to 6 months ago	Yes	Most -- 75%	Yes	Yes	No	No	No	[Skipped]	Yes	455
Female	30	Grade 11 or less	Yes	4	No	6	3	Rarely	Disagree	Strongly disagree	Strongly agree	Strongly agree	Strongly agree	Yes	No	Always	Yes	Strongly disagree	In the past 3 months	In the past 3 months	In the past 3 months	No	6	No	No	No	No	No	[Skipped]	No	54
Male	58	Grade 12 or GED	Yes	5	No	6	2	Never	Disagree	Disagree	Agree	Agree	Agree	Yes	Yes	Sometimes	Yes	Disagree	In the past 3 months	In the past 3 months	In the past 3 months	Yes	Some -- 25%	No	Yes	No	No	No	[Skipped]	Yes	456
Male	27	Grade 12 or GED	Yes	5	Yes	No	4	Never	Strongly disagree	Strongly disagree	Strongly agree	Strongly agree	Strongly agree	Yes	Yes	Often	Yes	Disagree	In the past 3 months	In the past 3 months	In the past 3 months	Yes	About half -- 50%	No	No	No	No	No	[Skipped]	No	457
Male	48	Grade 11 or less	Yes	50	Yes	No	4	Often	Agree	Agree	Agree	Agree	Agree	Yes	No	Never	No	Agree	More than 5 years ago	More than 5 years ago	More than 5 years ago	Yes	About half -- 50%	No	No	No	No	No	[Skipped]	Yes	458
Male	29	Some college, Associate's Degree, or Technical Degree	No	5	Yes	No	0	Sometimes	Agree	Agree	Strongly agree	Agree	Agree	Yes	No	Never	Yes	Neither agree nor disagree	In the past 3 months	In the past 3 months	In the past 3 months	Yes	About half -- 50%	No	No	No	No	No	[Skipped]	No	459
Female	56	Grade 12 or GED	Yes	4	Yes	No	0	Sometimes	Agree	Agree	Agree	Agree	Agree	Yes	Yes	Sometimes	No	Agree	In the past 3 months	In the past 3 months	Never in your life	Yes	Most -- 75%	No	No	Yes	No	No	[Skipped]	Yes	461
Male	59	Grade 11 or less	No	2	No	6	0	Always	Agree	Agree	Agree	Agree	Agree	Yes	No	Never	No	Strongly agree	More than 5 years ago	6 to 12 months ago	More than 5 years ago	Yes	All -- 100%	No	No	No	No	No	[Skipped]	Yes	462
Female	58	Grade 11 or less	No	5	Yes	No	4	Rarely	Agree	Agree	Strongly agree	Agree	Strongly agree	Yes	Yes	Sometimes	No	Strongly disagree	Never in your life	In the past 3 months	In the past 3 months	Yes	Most -- 75%	No	No	Yes	No	No	[Skipped]	Yes	463
Female	60	Grade 11 or less	No	4	No	6	0	Rarely	Disagree	Agree	Strongly agree	Strongly agree	Strongly agree	Yes	Yes	Rarely	No	Disagree	Never in your life	More than 5 years ago	More than 5 years ago	Yes	All -- 100%	No	No	No	No	No	[Skipped]	Yes	464
Male	38	Grade 12 or GED	Yes	3	Yes	No	8	Sometimes	Agree	Strongly disagree	Strongly agree	Strongly agree	Agree	Yes	No	Never	No	Disagree	1 to 5 years ago	In the past 3 months	In the past 3 months	Yes	All -- 100%	No	No	No	No	No	[Skipped]	Yes	465
Male	32	Grade 12 or GED	Yes	4	Yes	No	2	Often	Strongly agree	Strongly agree	Strongly agree	Agree	Agree	Yes	No	Never	No	Disagree	In the past 3 months	In the past 3 months	In the past 3 months	Yes	Most -- 75%	No	No	No	No	No	[Skipped]	Yes	466
Male	41	Grade 11 or less	Yes	5	No	6	0	Always	Disagree	Disagree	Agree	Agree	Agree	Yes	Yes	Often	Yes	Disagree	In the past 3 months	In the past 3 months	Never in your life	Yes	About half -- 50%	No	No	Yes	No	No	[Skipped]	Yes	467
Female	37	Some college, Associate's Degree, or Technical Degree	No	0	6	6	1	Sometimes	Disagree	Disagree	Agree	Agree	Neither agree nor disagree	Yes	Yes	Never	No	Disagree	In the past 3 months	1 to 5 years ago	Refuse to Answer	Yes	Some -- 25%	No	No	No	No	No	[Skipped]	Yes	468
Male	32	Some college, Associate's Degree, or Technical Degree	Yes	1	No	6	3	Always	Agree	Disagree	Strongly agree	Agree	Agree	Yes	Yes	Always	No	Disagree	In the past 3 months	In the past 3 months	In the past 3 months	Yes	Most -- 75%	No	No	No	No	No	[Skipped]	Yes	469
Female	27	Some college, Associate's Degree, or Technical Degree	Yes	20	No	6	12	Often	Agree	Agree	Agree	Agree	Agree	Yes	Yes	Sometimes	Yes	Disagree	In the past 3 months	In the past 3 months	In the past 3 months	Yes	Most -- 75%	No	No	No	No	No	[Skipped]	Yes	470
Male	27	Grade 12 or GED	Yes	4	No	6	2	Always	Disagree	Disagree	Strongly agree	Strongly agree	Agree	Yes	Yes	Often	Yes	Strongly disagree	In the past 3 months	In the past 3 months	In the past 3 months	Yes	Most -- 75%	No	No	No	No	No	[Skipped]	No	54
Male	38	Grade 12 or GED	Yes	10	Yes	No	4	Never	Disagree	Disagree	Strongly agree	Strongly agree	Agree	Yes	Yes	Always	Yes	Strongly disagree	6 to 12 months ago	In the past 3 months	In the past 3 months	Yes	Most -- 75%	No	Yes	No	No	No	[Skipped]	Yes	471
Female	57	Some college, Associate's Degree, or Technical Degree	No	2	No	6	0	Sometimes	Strongly agree	Agree	Agree	Agree	Agree	Yes	Yes	Never	No	Agree	Never in your life	In the past 3 months	More than 5 years ago	Yes	Most -- 75%	No	No	No	No	No	[Skipped]	Yes	472
Male	31	Grade 12 or GED	Yes	1	No	6	0	Sometimes	Disagree	Strongly disagree	Strongly agree	Strongly agree	Agree	Yes	Yes	Never	Yes	Strongly disagree	4 to 6 months ago	In the past 3 months	In the past 3 months	Yes	Most -- 75%	No	No	No	No	No	[Skipped]	Yes	16
Male	37	Grade 11 or less	Yes	10	No	6	10	Always	Agree	Agree	Agree	Strongly agree	Agree	Yes	Yes	Always	Yes	Strongly disagree	6 to 12 months ago	In the past 3 months	In the past 3 months	Yes	All -- 100%	No	No	Yes	No	No	[Skipped]	Yes	56
Female	25	Grade 12 or GED	Yes	6	No	6	5	Sometimes	Disagree	Disagree	Agree	Agree	Agree	Yes	Yes	Always	Yes	Disagree	1 to 5 years ago	In the past 3 months	In the past 3 months	Yes	All -- 100%	No	No	No	No	No	[Skipped]	Yes	473
Female	48	Grade 11 or less	No	1	No	6	6	Rarely	Neither agree nor disagree	Agree	Strongly agree	Strongly agree	Agree	Yes	No	Never	No	Agree	In the past 3 months	In the past 3 months	In the past 3 months	Yes	Most -- 75%	No	No	Yes	No	No	[Skipped]	Yes	57
Female	47	Grade 12 or GED	No	5	Yes	No	3	Sometimes	Disagree	Agree	Agree	Agree	Agree	Yes	No	Never	No	Disagree	In the past 3 months	In the past 3 months	In the past 3 months	Yes	Most -- 75%	No	No	No	No	No	[Skipped]	Yes	474
Female	55	Grade 12 or GED	No	4	Don't Know	6	0	Sometimes	Strongly agree	Agree	Disagree	Disagree	Disagree	Yes	Yes	Never	No	Strongly agree	In the past 3 months	In the past 3 months	In the past 3 months	Yes	Some -- 25%	No	No	No	No	No	[Skipped]	Yes	475
Female	46	Grade 11 or less	No	0	6	6	3	Rarely	Agree	Disagree	Agree	Agree	Agree	Yes	Yes	Never	No	Disagree	1 to 5 years ago	1 to 5 years ago	1 to 5 years ago	Yes	All -- 100%	No	No	Yes	No	No	[Skipped]	Yes	476
Male	37	Some college, Associate's Degree, or Technical Degree	No	0	6	6	0	Sometimes	Neither agree nor disagree	Disagree	Agree	Strongly agree	Strongly agree	Yes	Yes	Rarely	No	Disagree	Never in your life	In the past 3 months	In the past 3 months	Yes	Some -- 25%	No	No	Yes	No	No	[Skipped]	Yes	477
Male	55	Some college, Associate's Degree, or Technical Degree	Yes	7	Yes	No	5	Never	Disagree	Disagree	Agree	Agree	Agree	Yes	Yes	Rarely	No	Neither agree nor disagree	1 to 5 years ago	In the past 3 months	In the past 3 months	Yes	About half -- 50%	No	Yes	No	No	No	[Skipped]	Yes	478
Male	36	Some college, Associate's Degree, or Technical Degree	No	3	Yes	No	0	Often	Disagree	Disagree	Agree	Strongly agree	Strongly agree	Yes	Yes	Always	Yes	Disagree	More than 5 years ago	6 to 12 months ago	In the past 3 months	Yes	Most -- 75%	No	No	Yes	No	No	[Skipped]	No	56
Male	27	Grade 12 or GED	Yes	3	Yes	No	2	Never	Strongly agree	Agree	Strongly agree	Agree	Agree	Yes	Yes	Rarely	No	Disagree	4 to 6 months ago	In the past 3 months	In the past 3 months	Yes	Most -- 75%	No	No	Yes	No	No	[Skipped]	Yes	479
Male	41	Grade 11 or less	Yes	3	Yes	No	0	Rarely	Disagree	Strongly disagree	Strongly agree	Agree	Strongly agree	Yes	Yes	Often	Yes	Agree	In the past 3 months	In the past 3 months	In the past 3 months	Yes	Most -- 75%	No	No	Yes	No	No	[Skipped]	Yes	56
Female	49	Some college, Associate's Degree, or Technical Degree	Yes	100	Yes	No	3	Sometimes	Disagree	Disagree	Agree	Agree	Agree	Yes	Yes	Rarely	Yes	Disagree	6 to 12 months ago	In the past 3 months	Never in your life	Yes	Some -- 25%	No	No	Yes	No	No	[Skipped]	Yes	480
Male	34	Some college, Associate's Degree, or Technical Degree	Yes	23	Yes	No	2	Rarely	Strongly agree	Agree	Strongly agree	Strongly agree	Strongly agree	Yes	Yes	Always	Yes	Agree	In the past 3 months	In the past 3 months	In the past 3 months	Yes	Most -- 75%	No	No	No	No	No	[Skipped]	No	481
Female	49	Some college, Associate's Degree, or Technical Degree	Yes	0	6	6	0	Sometimes	Agree	Strongly disagree	Strongly agree	Strongly agree	Strongly agree	Yes	Yes	Always	No	Agree	Never in your life	4 to 6 months ago	4 to 6 months ago	Yes	About half -- 50%	No	No	Yes	No	No	[Skipped]	Yes	482
Female	47	Grade 11 or less	Yes	4	No	6	0	Never	Strongly agree	Strongly disagree	Agree	Agree	Strongly agree	Yes	Yes	Sometimes	Yes	Disagree	Never in your life	1 to 5 years ago	More than 5 years ago	Yes	All -- 100%	No	No	Yes	No	No	[Skipped]	Yes	57
Male	44	Grade 12 or GED	Yes	10	No	6	0	Rarely	Agree	Agree	Agree	Strongly agree	Strongly agree	Yes	Yes	Always	Yes	Disagree	1 to 5 years ago	In the past 3 months	In the past 3 months	Yes	Most -- 75%	No	No	Yes	No	No	[Skipped]	Yes	483
Male	35	Grade 12 or GED	No	13	Yes	No	0	Often	Agree	Disagree	Agree	Strongly agree	Agree	Yes	Yes	Sometimes	Yes	Disagree	In the past 3 months	In the past 3 months	In the past 3 months	Yes	Most -- 75%	No	No	Yes	No	No	[Skipped]	Yes	484
Female	28	Grade 11 or less	No	4	Yes	Don't Know	1	Always	Strongly disagree	Strongly disagree	Strongly agree	Strongly agree	Strongly agree	Yes	No	Never	No	Disagree	In the past 3 months	In the past 3 months	In the past 3 months	Yes	All -- 100%	No	No	No	No	No	[Skipped]	Yes	485
Female	55	Some college, Associate's Degree, or Technical Degree	No	3	Yes	No	1	Rarely	Disagree	Disagree	Agree	Agree	Strongly agree	Yes	No	Never	No	Disagree	Never in your life	More than 5 years ago	More than 5 years ago	Yes	Some -- 25%	No	No	Yes	No	No	[Skipped]	Yes	57
Male	28	Some college, Associate's Degree, or Technical Degree	Yes	4	Yes	No	3	Rarely	Strongly disagree	Strongly disagree	Strongly agree	Strongly agree	Strongly agree	Yes	Yes	Always	Yes	Strongly disagree	1 to 5 years ago	In the past 3 months	In the past 3 months	Yes	All -- 100%	No	No	Yes	No	No	[Skipped]	Yes	58
Female	57	Grade 12 or GED	Yes	4	Yes	No	2	Rarely	Strongly agree	Strongly agree	Strongly agree	Strongly agree	Strongly agree	Yes	No	Never	No	Strongly agree	In the past 3 months	In the past 3 months	In the past 3 months	Yes	All -- 100%	No	No	Yes	No	No	[Skipped]	Yes	486
Female	60	Grade 12 or GED	No	100	Yes	No	3	Never	Disagree	Disagree	Agree	Agree	Agree	Yes	Yes	Sometimes	Yes	Disagree	In the past 3 months	In the past 3 months	In the past 3 months	Yes	Most -- 75%	No	No	No	No	No	[Skipped]	Yes	487
Male	61	Some college, Associate's Degree, or Technical Degree	Yes	40	Yes	No	8	Always	Disagree	Disagree	Strongly agree	Strongly agree	Strongly agree	Yes	Yes	Always	Yes	Disagree	6 to 12 months ago	In the past 3 months	In the past 3 months	Yes	All -- 100%	No	No	Yes	No	No	[Skipped]	Yes	488
Male	44	Grade 12 or GED	No	1	Yes	Yes	0	Always	Disagree	Agree	Agree	Strongly agree	Strongly agree	Yes	No	Never	No	Disagree	Never in your life	More than 5 years ago	More than 5 years ago	Yes	Most -- 75%	No	No	Yes	No	No	[Skipped]	Yes	489
Male	61	Grade 12 or GED	No	0	6	6	3	Always	Strongly agree	Strongly agree	Strongly agree	Strongly agree	Strongly agree	Yes	Yes	Rarely	No	Disagree	Never in your life	In the past 3 months	1 to 5 years ago	Yes	Most -- 75%	No	No	Yes	No	No	[Skipped]	Yes	490
Female	68	Grade 12 or GED	No	1	Yes	No	0	Always	Agree	Neither agree nor disagree	Agree	Agree	Agree	No	6	6	6	Neither agree nor disagree	In the past 3 months	In the past 3 months	4 to 6 months ago	Yes	Most -- 75%	No	No	No	No	No	[Skipped]	Yes	491
Female	51	Grade 12 or GED	No	0	6	6	2	Sometimes	Agree	Agree	Agree	Agree	Agree	Yes	Yes	Never	No	Disagree	Never in your life	In the past 3 months	1 to 5 years ago	Yes	Most -- 75%	No	No	Yes	No	No	[Skipped]	Yes	492
Male	27	Grade 12 or GED	No	3	No	6	4	Sometimes	Disagree	Strongly disagree	Strongly agree	Strongly agree	Strongly agree	Yes	Yes	Often	Yes	Disagree	1 to 5 years ago	In the past 3 months	In the past 3 months	Yes	Most -- 75%	No	No	No	No	No	[Skipped]	No	58
Male	32	Grade 12 or GED	Yes	3	Yes	No	2	Sometimes	Disagree	Disagree	Agree	Strongly agree	Agree	Yes	Yes	Rarely	No	Disagree	1 to 5 years ago	In the past 3 months	In the past 3 months	Yes	Most -- 75%	No	No	Yes	No	No	[Skipped]	Yes	59
Male	48	Grade 12 or GED	No	0	6	6	0	Never	Agree	Disagree	Agree	Agree	Agree	Yes	No	Rarely	No	Disagree	6 to 12 months ago	1 to 5 years ago	1 to 5 years ago	Yes	About half -- 50%	No	No	Yes	No	No	[Skipped]	Yes	493
Male	31	Grade 11 or less	Yes	2	Yes	No	2	Sometimes	Agree	Agree	Agree	Agree	Agree	Yes	Yes	Sometimes	No	Neither agree nor disagree	6 to 12 months ago	In the past 3 months	In the past 3 months	Yes	About half -- 50%	No	No	Yes	No	No	[Skipped]	Yes	56
Male	26	Grade 11 or less	Yes	5	Yes	No	3	Rarely	Disagree	Disagree	Agree	Agree	Strongly agree	Yes	Yes	Rarely	Yes	Disagree	1 to 5 years ago	In the past 3 months	In the past 3 months	Yes	Most -- 75%	No	No	No	No	No	[Skipped]	Yes	494
Male	65	Grade 12 or GED	No	13	Yes	No	0	Sometimes	Strongly agree	Disagree	Agree	Agree	Agree	Yes	Yes	Often	No	Disagree	Never in your life	More than 5 years ago	More than 5 years ago	Yes	Most -- 75%	No	No	Yes	No	No	[Skipped]	Yes	495
Female	60	Bachelor's Degree	No	2	No	6	1	Never	Agree	Disagree	Agree	Agree	Agree	Yes	Yes	Never	No	Disagree	Never in your life	In the past 3 months	More than 5 years ago	No	6	No	No	Yes	No	No	[Skipped]	Yes	496
Female	39	Grade 12 or GED	Yes	4	Yes	No	0	Sometimes	Disagree	Strongly disagree	Agree	Agree	Agree	Yes	Yes	Sometimes	No	Disagree	1 to 5 years ago	In the past 3 months	In the past 3 months	Yes	Most -- 75%	No	No	No	No	No	[Skipped]	Yes	497
Female	45	Grade 11 or less	Yes	4	Yes	No	0	Never	Disagree	Agree	Agree	Agree	Agree	Yes	Yes	Never	No	Disagree	Never in your life	In the past 3 months	Never in your life	Yes	About half -- 50%	No	No	Yes	No	No	[Skipped]	Yes	59
Female	35	Grade 11 or less	Yes	5	Yes	No	3	Rarely	Strongly agree	Strongly disagree	Strongly agree	Strongly agree	Neither agree nor disagree	Yes	Yes	Often	No	Disagree	More than 5 years ago	1 to 5 years ago	6 to 12 months ago	Yes	Some -- 25%	No	No	Yes	No	No	[Skipped]	Yes	498
Male	56	Grade 11 or less	No	3	No	6	2	Sometimes	Agree	Agree	Agree	Agree	Agree	Yes	No	Never	No	Agree	In the past 3 months	In the past 3 months	In the past 3 months	Yes	About half -- 50%	No	No	No	No	No	[Skipped]	Yes	499
Male	38	Grade 11 or less	No	6	No	6	6	Rarely	Disagree	Agree	Strongly agree	Strongly agree	Strongly agree	Yes	Yes	Sometimes	Yes	Agree	6 to 12 months ago	In the past 3 months	In the past 3 months	Yes	All -- 100%	No	No	Yes	No	No	[Skipped]	Yes	500
Female	54	Grade 12 or GED	Yes	2	Yes	No	1	Rarely	Disagree	Agree	Strongly agree	Strongly agree	Agree	Yes	No	Never	No	Disagree	Never in your life	In the past 3 months	More than 5 years ago	Yes	About half -- 50%	No	No	No	No	No	[Skipped]	Yes	60
Male	42	Grade 12 or GED	No	2	Yes	No	0	Rarely	Strongly agree	Agree	Strongly agree	Strongly agree	Strongly agree	Yes	No	Never	No	Disagree	Never in your life	In the past 3 months	6 to 12 months ago	Yes	Most -- 75%	No	No	Yes	No	No	[Skipped]	Yes	501
Male	62	Some college, Associate's Degree, or Technical Degree	No	40	No	6	4	Sometimes	Strongly disagree	Strongly disagree	Strongly agree	Strongly agree	Strongly agree	Yes	Yes	Never	No	Strongly disagree	Never in your life	1 to 5 years ago	1 to 5 years ago	Yes	All -- 100%	Yes	Yes	No	No	No	[Skipped]	Yes	502
Male	55	Grade 11 or less	No	3	No	6	0	Never	Agree	Disagree	Agree	Agree	Agree	Yes	Yes	Rarely	No	Disagree	Never in your life	In the past 3 months	In the past 3 months	Yes	Most -- 75%	No	Yes	No	No	No	[Skipped]	Yes	503
Male	54	Grade 12 or GED	No	0	6	6	1	Often	Agree	Agree	Agree	Agree	Agree	Yes	No	Never	No	Agree	Never in your life	In the past 3 months	In the past 3 months	Yes	All -- 100%	No	Yes	No	No	No	[Skipped]	Yes	504
Female	62	Some college, Associate's Degree, or Technical Degree	No	3	Yes	No	0	Rarely	Strongly agree	Strongly agree	Agree	Agree	Strongly agree	Yes	No	Never	No	Disagree	Never in your life	More than 5 years ago	More than 5 years ago	Yes	About half -- 50%	No	No	No	No	No	[Skipped]	Yes	505
Male	32	Some college, Associate's Degree, or Technical Degree	Yes	50	No	6	8	Sometimes	Strongly disagree	Strongly disagree	Strongly agree	Strongly agree	Neither agree nor disagree	Yes	Yes	Never	Yes	Agree	More than 5 years ago	In the past 3 months	In the past 3 months	Yes	All -- 100%	Yes	No	No	No	No	[Skipped]	Yes	506
Male	52	Grade 12 or GED	Yes	0	6	6	3	Never	Strongly agree	Agree	Strongly agree	Strongly agree	Agree	No	6	6	6	Strongly agree	Never in your life	In the past 3 months	Never in your life	Yes	Some -- 25%	No	No	No	No	No	[Skipped]	Yes	60
Male	58	Grade 12 or GED	No	30	Yes	No	6	Rarely	Strongly agree	Strongly agree	Strongly agree	Strongly agree	Agree	Yes	No	Never	No	Disagree	Never in your life	1 to 5 years ago	More than 5 years ago	Yes	All -- 100%	No	No	Yes	No	No	[Skipped]	Yes	507
Male	61	Some college, Associate's Degree, or Technical Degree	No	5	Yes	No	2	Rarely	Strongly agree	Disagree	Strongly agree	Strongly agree	Strongly agree	Yes	Yes	Rarely	Yes	Disagree	Never in your life	In the past 3 months	In the past 3 months	Yes	Most -- 75%	No	Yes	No	No	No	[Skipped]	Yes	508
Female	51	Grade 12 or GED	Yes	8	Yes	No	1	Rarely	Agree	Disagree	Strongly agree	Strongly agree	Strongly agree	Yes	Yes	Always	No	Strongly agree	Never in your life	In the past 3 months	More than 5 years ago	Yes	Most -- 75%	Yes	Yes	No	No	No	[Skipped]	Yes	509
